# Supplementary material for: Muscle Transcriptome Analysis Reveals Molecular Pathways Related to Oxidative Phosphorylation, Antioxidant Defense, Fatness and Growth in Mangalitsa and Moravka Pigs
Source: Animals (Basel). 2021 Mar 16;11(3):844. doi: 10.3390/ani11030844 (PMC8002519; doi:10.3390/ani11030844)
Supplement: Supplementary file 1 [file animals-11-00844-s001.zip]

Archive with 4 entries (4 files):
- Table S1 primers details.docx
- Table S2 Supplementary DE Genes Reviewed.xlsx
- Table S3 Functional annotation in breed comparison.xlsx
- Table S4 Causal networks.xlsx
