# Supplementary material for: Muscle Transcriptome Analysis Reveals Molecular Pathways Related to Oxidative Phosphorylation, Antioxidant Defense, Fatness and Growth in Mangalitsa and Moravka Pigs
Source: Animals (Basel). 2021 Mar 16;11(3):844. doi: 10.3390/ani11030844 (PMC8002519; doi:10.3390/ani11030844)
Supplement: Supplementary file 1 [file animals-11-00844-s001.zip › Table S2 Supplementary DE Genes Reviewed.xlsx]

## Sheet: Breed comparison MA vs MO
Gene	Ensembl ID	log2 FoldChange MO-MA	pvalue	padj	Mean expression level MA	Mean expression level MO
GTPBP6	ENSSSCG00000033858	3.37333	5.20873e-11	5.71657e-07	5.53566	56.8509
FBLIM1	ENSSSCG00000003465	1.02366	9.18546e-11	5.71657e-07	403.863	820.531
FCN2	ENSSSCG00000023333	-3.21424	1.60321e-09	6.65173e-06	153.567	16.5982
MRLN	ENSSSCG00000032953	-2.60708	2.83872e-09	8.8334e-06	43.3536	7.01071
KLHL21	ENSSSCG00000003379	1.04368	8.37285e-08	0.000208434	3280.83	6763.03
PDE4A	ENSSSCG00000013642	0.968513	1.10906e-07	0.000230076	2128.82	4165.66
ATP6	ENSSSCG00000018081	-1.66079	7.29889e-07	0.00101554	137082	43354.2
LARP7	ENSSSCG00000009119	-1.80613	6.14597e-07	0.00101554	303.597	86.8353
FMO2	ENSSSCG00000015267	-1.93829	9.67605e-07	0.00120438	94.4998	24.6871
MS4A2	ENSSSCG00000034506	-2.37469	2.2107e-06	0.00250151	52.1397	10.1013
OMD	ENSSSCG00000008073	-1.7373	2.66643e-06	0.00276576	61.1766	18.2367
COX2	ENSSSCG00000018078	-1.49743	3.01962e-06	0.00289117	128437	45490.2
TMEM69	ENSSSCG00000034035	1.72726	5.65432e-06	0.00297564	22.6677	75.044
PDPN	ENSSSCG00000003451	1.21505	5.76787e-06	0.00297564	172.975	401.234
BCOR	ENSSSCG00000012241	1.16646	5.97661e-06	0.00297564	146.677	330.122
BCL9L	ENSSSCG00000015099	1.05828	5.28134e-06	0.00297564	2303.79	4796.99
EIF2S2	ENSSSCG00000026617	-0.885105	4.27686e-06	0.00297564	1677.57	908.565
ENY2	ENSSSCG00000038444	-0.895043	3.80636e-06	0.00297564	199.959	107.562
NDUFB3	ENSSSCG00000016100	-1.06889	4.21073e-06	0.00297564	470.169	224.072
UQCRB	ENSSSCG00000035538	-1.07746	5.34667e-06	0.00297564	1796.6	851.412
SRSF11	ENSSSCG00000003791	-1.16538	4.12112e-06	0.00297564	329.184	146.82
GPCPD1	ENSSSCG00000007043	-1.4481	5.51169e-06	0.00297564	256.367	93.9295
CIR1	ENSSSCG00000027516	-1.46474	4.6814e-06	0.00297564	267.395	96.984
OCA2	ENSSSCG00000015854	-1.83541	4.55307e-06	0.00297564	166.38	46.6404
XPO5	ENSSSCG00000001679	0.860845	6.53561e-06	0.0031288	1249.28	2268.5
TPBGL	ENSSSCG00000033899	3.31756	7.7866e-06	0.00345745	2.98734	29.6502
HSPA1L	ENSSSCG00000030368	1.60774	8.05544e-06	0.00345745	30.6799	93.661
RBIS	ENSSSCG00000038581	-1.44263	7.75154e-06	0.00345745	173.431	63.9069
CNGB1	ENSSSCG00000002811	3.10887	1.05001e-05	0.00435648	3.40382	29.0349
TMEM183A	ENSSSCG00000015473	0.95006	1.33591e-05	0.00535991	211.144	408.786
LSM3	ENSSSCG00000011601	-1.29171	1.37798e-05	0.00535991	206.082	84.2694
RPS13	ENSSSCG00000032345	2.64519	2.07276e-05	0.00748809	6.17334	37.6292
SLC2A3	ENSSSCG00000022925	1.58287	2.10559e-05	0.00748809	62.6985	188.205
HMGB2	ENSSSCG00000009704	-1.59026	2.44065e-05	0.00824083	70.085	23.4095
DNAH3	ENSSSCG00000031798	-3.34493	2.44967e-05	0.00824083	37.4214	3.56647
RYR3	ENSSSCG00000033958	2.1648	2.52147e-05	0.00825916	16.7787	75.4141
RWDD1	ENSSSCG00000004446	-1.03926	2.66686e-05	0.00851137	1236.47	601.977
JUNB	ENSSSCG00000013735	1.57988	2.78212e-05	0.00865727	202.924	607.158
GPX8	ENSSSCG00000021973	-1.28148	3.37762e-05	0.0100987	128.224	52.7272
NOS1	ENSSSCG00000009856	1.33292	3.57688e-05	0.0101781	609.584	1536.17
HOXD1	ENSSSCG00000015986	1.03431	3.59794e-05	0.0101781	141.328	290.327
GRM2	ENSSSCG00000011423	1.82887	3.93519e-05	0.0102044	12.1678	43.2108
FAM46C	ENSSSCG00000006729	1.21036	3.91856e-05	0.0102044	566.177	1311.15
PPIG	ENSSSCG00000031123	-1.31392	3.7948e-05	0.0102044	269.503	108.409
PLCD1	ENSSSCG00000027550	-1.44706	3.70314e-05	0.0102044	1229.02	450.435
PLEKHH3	ENSSSCG00000017391	1.45256	4.06675e-05	0.0102468	243.846	667.429
MDP1	ENSSSCG00000033006	1.01128	4.28082e-05	0.0102468	57.7852	115.999
UNC45B	ENSSSCG00000017717	0.7572	4.21361e-05	0.0102468	6210.51	10497.5
LLPH	ENSSSCG00000031580	-1.31274	4.21038e-05	0.0102468	156.39	62.9779
FRG1	ENSSSCG00000006996	-1.17169	4.91647e-05	0.0115463	83.1872	37.0517
SMIM19	ENSSSCG00000031857	-0.867569	5.03235e-05	0.0115996	262.503	144.308
SCN5A	ENSSSCG00000011259	1.70743	5.37366e-05	0.0117964	8.65986	28.1489
STIP1	ENSSSCG00000021620	0.842626	5.33983e-05	0.0117964	3888.68	6973.46
MRPL33	ENSSSCG00000034129	-1.042	5.45824e-05	0.0117964	592.336	287.64
EFCAB7	ENSSSCG00000003814	-1.90331	5.49686e-05	0.0117964	52.2023	13.962
ADAMTS4	ENSSSCG00000006359	2.5845	5.824e-05	0.0120856	15.2558	92.5392
CWF19L2	ENSSSCG00000028201	-1.41796	5.82581e-05	0.0120856	214.879	80.4182
MLLT3	ENSSSCG00000005166	-1.16727	5.99649e-05	0.0121566	381.7	169.954
FAM13B	ENSSSCG00000029125	-1.17253	6.06119e-05	0.0121566	144.915	64.4639
NSRP1	ENSSSCG00000017795	-1.66476	6.15301e-05	0.0121566	188.491	59.3864
CCDC58	ENSSSCG00000025107	-1.28968	6.57352e-05	0.0127845	102.837	42.0915
KDM6B	ENSSSCG00000017962	0.635097	6.80198e-05	0.0130253	502.848	780.916
RBM3	ENSSSCG00000021591	-1.17359	7.05514e-05	0.0133054	127.722	56.5181
RTN4RL1	ENSSSCG00000039780	1.33988	8.42622e-05	0.0154237	83.9902	212.048
OSBP	ENSSSCG00000013125	1.13592	8.40518e-05	0.0154237	973.238	2139.02
RBM14	ENSSSCG00000038008	0.701031	8.73397e-05	0.0157553	162.47	263.86
ZNF385D	ENSSSCG00000011208	-2.33514	8.96626e-05	0.0159433	166.64	33.0471
ALS2CL	ENSSSCG00000021997	-0.85177	9.28853e-05	0.0162837	255.263	141.53
GAREM2	ENSSSCG00000008572	1.01853	9.56503e-05	0.0165355	243.083	491.805
SYF2	ENSSSCG00000037481	-1.45675	0.000100169	0.0170796	188.976	68.9799
SEC62	ENSSSCG00000029608	-1.19315	0.000104389	0.0174094	468.402	204.967
FAM204A	ENSSSCG00000010674	-1.2256	0.000104901	0.0174094	99.5748	42.9344
SPARCL1	ENSSSCG00000009222	-0.858025	0.000117942	0.0188209	1209.04	667.443
THOC2	ENSSSCG00000012639	-1.22214	0.000117861	0.0188209	280.103	120.073
ND2	ENSSSCG00000018069	-1.4059	0.000115639	0.0188209	53117.6	20045.7
DBP	ENSSSCG00000003148	0.943419	0.000122534	0.019306	416.593	801.943
TBSB4X	ENSSSCG00000033734	-1.59272	0.00013238	0.0205967	174.243	57.7663
BHLHE40	ENSSSCG00000036136	1.61616	0.000139454	0.021168	2318.3	7107.04
TRIM32	ENSSSCG00000005501	1.01674	0.000139263	0.021168	202.913	409.981
RSRC1	ENSSSCG00000027556	-1.29985	0.000143514	0.0215219	89.8394	36.5495
CHST10	ENSSSCG00000008175	0.968652	0.000157749	0.0231	518.724	1014.37
AHDC1	ENSSSCG00000003579	0.912727	0.000157281	0.0231	1198.93	2256.91
MYH4	ENSSSCG00000018003	1.35887	0.00017291	0.0241821	143287	367508
POLR2K	ENSSSCG00000021180	-0.841747	0.000170837	0.0241821	226.038	126.264
PNISR	ENSSSCG00000037594	-1.09511	0.000172596	0.0241821	413.277	193.57
NEXN	ENSSSCG00000003768	-1.36079	0.000172052	0.0241821	5082.17	1978.82
ARG2	ENSSSCG00000002294	1.45233	0.000179598	0.0248384	557.013	1523.35
ERF	ENSSSCG00000032154	0.930572	0.000185651	0.0248473	216.984	412.908
AHI1	ENSSSCG00000004166	-1.21017	0.000183773	0.0248473	238.223	103.143
TMSB4X	ENSSSCG00000012119	-1.44775	0.00018413	0.0248473	2450.85	898.393
COX6C	ENSSSCG00000006070	-0.932167	0.000190502	0.0252253	2327.51	1219.66
EIF3J	ENSSSCG00000004691	-1.12023	0.000195127	0.0255658	872.795	401.597
RDH12	ENSSSCG00000002297	4.14725	0.000216182	0.0277403	1.254	21.9208
MLH1	ENSSSCG00000024222	0.693084	0.000214906	0.0277403	108.615	175.343
ZNF397	ENSSSCG00000003741	-1.2529	0.000219754	0.027911	38.4503	16.0687
FAP	ENSSSCG00000015896	-1.32065	0.000224891	0.028275	78.0494	31.1691
ZNF516	ENSSSCG00000004859	0.959194	0.000227578	0.0283267	399.526	777.498
NOL8	ENSSSCG00000008069	-1.46225	0.000230635	0.0284229	74.1858	27.0476
LUC7L3	ENSSSCG00000017555	-1.24974	0.000234559	0.0286231	518.05	217.751
ADARB1	ENSSSCG00000012089	0.806765	0.000245307	0.029359	356.679	624.201
TMA7	ENSSSCG00000011351	-0.92871	0.000247937	0.0293911	882.317	463.401
LYRM2	ENSSSCG00000004324	-1.21681	0.000251074	0.0294823	91.1345	39.2678
THOC7	ENSSSCG00000011491	-0.886436	0.000256182	0.0298009	384.735	208.454
PPIL3	ENSSSCG00000016096	-1.01556	0.000268086	0.0308969	96.7609	48.077
GALNT15	ENSSSCG00000011195	-1.73078	0.000273044	0.0311796	180.918	54.6184
BEND3	ENSSSCG00000031159	1.22444	0.0002777	0.031423	26.24	61.5353
FABP4	ENSSSCG00000040681	-1.83472	0.000290527	0.0325783	618.007	173.077
RFX5	ENSSSCG00000006625	0.809983	0.000300149	0.0333567	133.449	234.607
ZFP36L1	ENSSSCG00000028304	1.25621	0.000315694	0.0347321	919.8	2197.79
TOB2	ENSSSCG00000037958	1.22483	0.000320896	0.0347321	3353.01	7836.94
PSMA3	ENSSSCG00000005072	-0.926401	0.000318997	0.0347321	828.384	436.145
GPR34	ENSSSCG00000022309	-2.85087	0.000324033	0.0347693	17.4805	2.43793
CIRBP	ENSSSCG00000013427	-0.98431	0.000333146	0.0351412	557.23	281.517
ANXA1	ENSSSCG00000005267	-1.28416	0.000332692	0.0351412	258.282	105.856
SVIP	ENSSSCG00000039613	-1.41162	0.000336185	0.0351639	125.134	46.9496
AKAP1	ENSSSCG00000034994	0.944714	0.000344555	0.035215	1010.24	1944.73
ZHX3	ENSSSCG00000032566	0.65347	0.000341342	0.035215	746.445	1173.57
METAP2	ENSSSCG00000030608	-0.985336	0.000345162	0.035215	788.678	398.492
DIDO1	ENSSSCG00000033946	0.67705	0.000357251	0.0361521	331.125	529.236
ANKRD39	ENSSSCG00000035533	-0.734472	0.000370892	0.0369274	33295	20011.5
ND4	ENSSSCG00000018087	-1.0664	0.000373814	0.0369274	60299.4	28793.5
UPF3B	ENSSSCG00000012617	-1.10915	0.000369066	0.0369274	71.5551	33.347
ALPK2	ENSSSCG00000004918	0.907633	0.000381037	0.0373446	948.288	1779.7
ZNF518B	ENSSSCG00000029711	0.691375	0.000387222	0.0376543	165.366	266.72
BAHD1	ENSSSCG00000004772	0.730106	0.000390435	0.0376724	448.093	743.151
NKAPD1	ENSSSCG00000015044	-1.00499	0.000394683	0.0377893	175.957	88.0842
GRAMD1B	ENSSSCG00000015144	1.24295	0.000408912	0.0388529	82.6503	195.455
NEU3	ENSSSCG00000021638	1.36753	0.000427883	0.0394172	364.148	939.459
ATP5MD	ENSSSCG00000032165	-0.950295	0.000433852	0.0394172	726.082	375.642
DNTTIP2	ENSSSCG00000006892	-0.95096	0.000420143	0.0394172	495.353	256.425
ZNF354A	ENSSSCG00000036688	-1.3219	0.000430794	0.0394172	47.3586	19.1095
RF01955	ENSSSCG00000032841	-1.36962	0.000429592	0.0394172	1033.63	400.097
LYZ	ENSSSCG00000000492	-3.53426	0.000433021	0.0394172	29.9891	2.58549
ST8SIA2	ENSSSCG00000039271	1.47557	0.000443171	0.0397536	289.301	803.906
PLXNA1	ENSSSCG00000024001	0.760868	0.000450768	0.0397923	1250.38	2117.71
OGN	ENSSSCG00000034607	-1.4463	0.000448447	0.0397923	191.394	70.2324
RIN2	ENSSSCG00000028004	1.01213	0.000463497	0.0406278	97.3917	195.979
ELMSAN1	ENSSSCG00000002350	0.915092	0.000476586	0.0409108	307.317	579.11
DDX46	ENSSSCG00000026644	-0.935819	0.000473568	0.0409108	397.793	208.038
SMC2	ENSSSCG00000005403	-1.29461	0.000473271	0.0409108	38.4876	15.7465
TMEM246	ENSSSCG00000029687	1.26547	0.000533369	0.0451622	167.709	403.404
CALD1	ENSSSCG00000016535	-1.06239	0.000532421	0.0451622	652.267	312.334
DEDD2	ENSSSCG00000030182	0.871189	0.000539991	0.0454139	181.793	332.237
AMER1	ENSSSCG00000012361	0.833799	0.000545367	0.0455583	146.213	260.172
RPL36AL	ENSSSCG00000005006	-1.12382	0.000571697	0.0474394	477.616	219.068
CCDC160	ENSSSCG00000031011	-1.2564	0.000576456	0.0475175	109.341	46.1124
MIR133A-2	ENSSSCG00000026111	-1.7697	0.000585239	0.0479241	19.3562	5.65599
CNOT9	ENSSSCG00000016193	0.677297	0.000604691	0.0489607	210.781	336.857
CDK7	ENSSSCG00000016961	-1.23677	0.000605764	0.0489607	43.7989	18.8445
SARNP	ENSSSCG00000000364	-0.800749	0.000623958	0.0500252	218.13	125.107
CWC27	ENSSSCG00000016942	-1.0606	0.000626973	0.0500252	67.1277	32.2318
CCR10	ENSSSCG00000017392	1.18713	0.000653223	0.0513624	42.5195	96.915
MIS12	ENSSSCG00000034958	-0.847575	0.000656112	0.0513624	90.6379	50.6883
SREK1	ENSSSCG00000032726	-0.93696	0.000651293	0.0513624	236.124	123.335
FOSB	ENSSSCG00000031616	2.72291	0.000679392	0.0516756	76.1032	503.291
ATP1A1	ENSSSCG00000006740	0.886912	0.000687109	0.0516756	1616.87	2989.33
MED12	ENSSSCG00000012396	0.698617	0.000689602	0.0516756	1159.52	1881.73
PFDN1	ENSSSCG00000038493	-0.614909	0.000672991	0.0516756	776.509	507.46
DNAJC2	ENSSSCG00000015423	-0.827958	0.0006804	0.0516756	149.99	84.7414
MRPL42	ENSSSCG00000030478	-1.1104	0.000687111	0.0516756	230.899	107.011
PDCD10	ENSSSCG00000011739	-1.1462	0.000686981	0.0516756	119.773	54.3939
TATDN1	ENSSSCG00000030603	-1.30905	0.000693326	0.0516756	40.1723	16.0351
PAK1	ENSSSCG00000014878	1.10827	0.000714029	0.0529019	761.464	1641.77
FAM160A1	ENSSSCG00000020717	0.687572	0.000723785	0.0532128	1595.52	2569.69
NEMF	ENSSSCG00000005011	-1.14146	0.000726776	0.0532128	130.563	59.159
ZCRB1	ENSSSCG00000034066	-1.14336	0.000737544	0.0536855	116.174	52.5352
PMF1	ENSSSCG00000006493	-2.04978	0.000749376	0.0542296	16.623	4.07681
CREB3L2	ENSSSCG00000016520	0.632715	0.000761781	0.0544936	390.488	605.89
PSMC6	ENSSSCG00000005038	-1.04949	0.000758779	0.0544936	519.628	251.254
AIMP1	ENSSSCG00000024168	-0.795577	0.000768295	0.0545318	1029.3	593.357
USP53	ENSSSCG00000023174	-1.317	0.000771077	0.0545318	140.395	56.4243
ADAMTS1	ENSSSCG00000012026	1.03717	0.000785565	0.0552425	172.61	354.016
SLU7	ENSSSCG00000017033	-0.987269	0.000810845	0.0566999	237.218	119.803
TEAD3	ENSSSCG00000001544	0.725538	0.000826826	0.057175	327.817	541.345
POMP	ENSSSCG00000037170	-0.761988	0.00083331	0.057305	692.878	408.833
R-SSC-392499	ENSSSCG00000028850	-0.853778	0.000884619	0.0601686	5518.12	3053.34
LMOD1	ENSSSCG00000031201	1.36664	0.000915723	0.0609038	1069.57	2757.72
PLK3	ENSSSCG00000003928	1.28648	0.000919894	0.0609038	27.041	65.9589
SLC25A25	ENSSSCG00000005636	1.03982	0.000914586	0.0609038	3048.76	6267.77
GTF2H5	ENSSSCG00000024019	-0.910989	0.000907763	0.0609038	134.347	71.4058
TAF1D	ENSSSCG00000038682	-1.26921	0.000901034	0.0609038	140.135	58.3221
SF3B3	ENSSSCG00000025323	0.830515	0.000958322	0.0624515	1230.14	2187.6
TP53BP2	ENSSSCG00000010894	0.748318	0.000958103	0.0624515	495.514	833.012
TMEM126A	ENSSSCG00000025187	-0.662306	0.000957449	0.0624515	400.173	252.967
STAR	ENSSSCG00000034942	3.63251	0.000979704	0.0628576	5.4283	67.4403
PDP2	ENSSSCG00000036067	1.08968	0.000975602	0.0628576	110.806	236.072
SMYD3	ENSSSCG00000022034	0.82814	0.00097675	0.0628576	50.4176	90.0384
TLN2	ENSSSCG00000024088	0.739033	0.00101842	0.0636996	4597.83	7674.01
FMO1	ENSSSCG00000015268	-1.01976	0.00101665	0.0636996	568.452	280.297
KIAA1143	ENSSSCG00000032344	-1.12829	0.00100736	0.0636996	68.6462	31.7016
FAM185A	ENSSSCG00000015414	-1.15932	0.00101238	0.0636996	77.1359	34.6846
CEP83	ENSSSCG00000024563	-1.3188	0.00101512	0.0636996	43.7785	17.6412
CYP11A1	ENSSSCG00000025273	5.51216	0.00103924	0.0637614	1.01619	44.9555
HMGB1	ENSSSCG00000009327	-0.816967	0.00104407	0.0637614	1267.92	719.976
NOTO	ENSSSCG00000008306	-0.861633	0.00103685	0.0637614	534.541	293.939
HSD11B1	ENSSSCG00000015616	-1.11549	0.00103104	0.0637614	361.857	166.899
PLCB4	ENSSSCG00000007058	-0.894896	0.00105387	0.063988	96.3622	52.0146
NFIB	ENSSSCG00000005190	-0.850409	0.00106679	0.0644577	331.566	184.277
EIF5B	ENSSSCG00000008180	-0.954375	0.00108303	0.0645001	900.949	465.065
NIN	ENSSSCG00000005022	-1.0009	0.00108089	0.0645001	83.9366	42.249
JAZF1	ENSSSCG00000016691	-1.18482	0.0010756	0.0645001	87.8066	38.7888
EMB	ENSSSCG00000029484	2.92016	0.00114856	0.0668041	2.24913	17.1942
LRRC14B	ENSSSCG00000033375	1.49141	0.00114842	0.0668041	339.77	954.897
MMP15	ENSSSCG00000002806	1.14802	0.00112934	0.0668041	798.792	1769.34
NDUFA1	ENSSSCG00000023277	-0.686493	0.00113943	0.0668041	730.664	453.951
GNPDA2	ENSSSCG00000008808	-1.19434	0.00113711	0.0668041	39.3373	17.3529
STAT3	ENSSSCG00000017403	0.642049	0.00121398	0.0699557	1744.2	2721.91
FKBP3	ENSSSCG00000021217	-0.959205	0.00121339	0.0699557	1145.09	589.249
PARM1	ENSSSCG00000008966	0.924191	0.00123146	0.0706357	75.0904	141.899
MLEC	ENSSSCG00000009914	0.859593	0.00124624	0.0711557	7983.02	14485.2
NAV2	ENSSSCG00000013351	0.954204	0.00128892	0.072436	139.016	269.199
ARPP21	ENSSSCG00000011238	-0.907176	0.00129194	0.072436	664.011	354.265
MDFIC	ENSSSCG00000021885	-1.07272	0.00128376	0.072436	84.3424	40.0602
BHLHE41	ENSSSCG00000028552	1.098	0.00129964	0.0725408	211.822	454.263
PRORSD1	ENSSSCG00000037399	-1.08895	0.00131518	0.0730807	116.891	55.126
MYOD1	ENSSSCG00000013375	1.38965	0.00133626	0.073533	384.296	1006.7
RREB1	ENSSSCG00000001021	0.708476	0.00134695	0.073533	528.755	864.08
SMCP	ENSSSCG00000006594	4.53009	0.00138354	0.0750376	0.635795	13.3867
ND3	ENSSSCG00000018084	-1.03732	0.00138657	0.0750376	19909.9	9700.71
ERAP1	ENSSSCG00000014171	1.29169	0.00142593	0.0765026	93.7213	230.479
NUP205	ENSSSCG00000030386	0.672634	0.00142382	0.0765026	146.598	234.392
ADAMTS8	ENSSSCG00000015249	2.35692	0.00147986	0.0786118	95.2375	487.836
DBF4B	ENSSSCG00000037238	1.42434	0.0014842	0.0786118	10.7475	28.7791
PPRC1	ENSSSCG00000010575	0.80647	0.00147183	0.0786118	406.157	710.228
ZC3H6	ENSSSCG00000008096	-0.919738	0.00149187	0.0786835	896.92	474.326
CAV1	ENSSSCG00000016634	-0.939803	0.00150867	0.0792338	998.56	520.757
SNRPB2	ENSSSCG00000037602	-0.983486	0.00153208	0.0799086	98.9256	50.0087
ZFP62	ENSSSCG00000014539	-1.16835	0.00153436	0.0799086	33.6214	15.03
MCM3AP	ENSSSCG00000026344	0.609156	0.00160288	0.0827845	314.358	479.339
KTN1	ENSSSCG00000005060	-1.3122	0.00162384	0.0835202	1091.06	439.353
POLR3A	ENSSSCG00000010327	0.675198	0.00164878	0.0842834	461.082	736.097
LRRC45	ENSSSCG00000040503	-0.975866	0.00165222	0.0842834	100.948	51.1887
FAM234B	ENSSSCG00000000619	0.840994	0.00166304	0.0844894	67.2439	120.275
TEX9	ENSSSCG00000004602	-1.57997	0.00167068	0.0845324	253.504	84.695
GPATCH11	ENSSSCG00000008497	-1.09912	0.00169305	0.0851549	45.63	21.2373
WDR17	ENSSSCG00000015766	-1.46419	0.00169667	0.0851549	32.6211	11.9518
C8orf37	ENSSSCG00000034398	-1.14251	0.00172329	0.0861439	37.4907	16.966
KDM3B	ENSSSCG00000014331	0.869692	0.00175135	0.086849	86.4191	158.556
GARS	ENSSSCG00000016677	0.612669	0.00174595	0.086849	915.882	1400.52
XPA	ENSSSCG00000005368	-1.2767	0.00177788	0.0878148	34.9673	14.6978
BTBD11	ENSSSCG00000000162	1.14467	0.00179726	0.0880727	61.041	134.995
ESF1	ENSSSCG00000007077	-1.24921	0.00179693	0.0880727	122.068	51.3849
EMP2	ENSSSCG00000037065	0.631683	0.00180887	0.088294	947.307	1468.06
HIVEP1	ENSSSCG00000001049	0.816107	0.00183668	0.0889541	161.577	285.122
NOL7	ENSSSCG00000040816	-0.666293	0.00183345	0.0889541	986.878	622.46
EAPP	ENSSSCG00000001960	-0.921995	0.0018515	0.0893239	107.98	57.1655
MED6	ENSSSCG00000034290	-0.988967	0.00192883	0.0926954	74.0217	37.5423
KIRREL1	ENSSSCG00000006453	0.786672	0.00195118	0.093409	59.1209	101.75
CCL3	ENSSSCG00000032343	3.02776	0.0019952	0.0937144	15.093	122.879
HSDL1	ENSSSCG00000002681	0.941135	0.00198081	0.0937144	243.828	468.959
UBE2V2	ENSSSCG00000022190	-0.817674	0.00197565	0.0937144	280.297	159.284
KIAA1551	ENSSSCG00000030616	-1.24048	0.0019828	0.0937144	74.7634	31.7862
MS4A4A	ENSSSCG00000013101	-2.28756	0.00203728	0.0953309	23.7331	4.84256
DPF3	ENSSSCG00000002333	0.744792	0.00205306	0.0957095	137.867	231.526
ANP32E	ENSSSCG00000035209	-0.83438	0.00207243	0.0962519	262.236	147.189
BRICK1	ENSSSCG00000011565	-0.682771	0.00208685	0.0965615	1197.42	745.885
MRPS36	ENSSSCG00000037463	-0.848731	0.0021012	0.0968654	320.511	178.219
RNF122	ENSSSCG00000036062	1.40584	0.00214788	0.0968741	274.662	727.073
LAMTOR3	ENSSSCG00000009176	-0.65979	0.00215587	0.0968741	254.367	161.213
SRP19	ENSSSCG00000026230	-0.797514	0.00215306	0.0968741	364.567	210.132
ATRX	ENSSSCG00000012434	-1.07474	0.00213234	0.0968741	387.162	183.821
FAM151B	ENSSSCG00000014123	-1.90998	0.0021383	0.0968741	16.3797	4.39997
RARRES1	ENSSSCG00000028623	-2.3007	0.00215061	0.0968741	11.4046	2.21286
FOSL1	ENSSSCG00000012967	3.18745	0.00219049	0.0968747	27.3195	249.383
TEF	ENSSSCG00000035152	0.803423	0.00217544	0.0968747	439.812	767.404
SNRPE	ENSSSCG00000023562	-0.787155	0.00221159	0.0968747	258.43	149.635
NDUFA5	ENSSSCG00000037869	-0.898875	0.00218085	0.0968747	589.303	316.225
RPL22L1	ENSSSCG00000036114	-0.911709	0.00221213	0.0968747	209.202	111.407
BZW1	ENSSSCG00000016094	-0.96033	0.00221815	0.0968747	472.646	243.117
ZNF575	ENSSSCG00000003054	-1.40562	0.00217879	0.0968747	40.8739	15.2933
PGLYRP1	ENSSSCG00000038688	-2.95826	0.00221454	0.0968747	15.5647	2.00266
CTGF	ENSSSCG00000004192	0.975525	0.00223462	0.0969519	330.006	649.654
TRMT10C	ENSSSCG00000011956	-1.21344	0.00223549	0.0969519	42.236	18.4127
SELP	ENSSSCG00000006288	1.59239	0.00229885	0.0970176	8.12515	24.5183
LONRF2	ENSSSCG00000008176	1.13183	0.00228869	0.0970176	21.6072	47.1222
LAP3	ENSSSCG00000023604	0.628217	0.00226128	0.0970176	695.407	1075.61
GGTA1P	ENSSSCG00000005518	-0.869169	0.00229937	0.0970176	361.236	198.145
LMO2	ENSSSCG00000013307	-0.896176	0.00228718	0.0970176	62.4104	33.655
SNX4	ENSSSCG00000036828	-1.26574	0.00224618	0.0970176	72.3666	30.1428
CCNB1IP1	ENSSSCG00000002144	-0.977624	0.00234975	0.0988084	100.372	51.0826
ARID4B	ENSSSCG00000010156	-0.972226	0.00236195	0.0989871	287.04	146.446
USP8	ENSSSCG00000004639	-0.769527	0.00239893	0.0995352	134.155	78.9853
PFDN4	ENSSSCG00000007487	-0.922877	0.00240701	0.0995352	285.073	150.724
PIN4	ENSSSCG00000023312	-1.02661	0.00240241	0.0995352	59.7783	29.3817
PDK4	ENSSSCG00000015334	-2.86869	0.00245256	0.100749	15289.2	2093.24
TSR2	ENSSSCG00000012334	-0.718617	0.0024876	0.101852	471.407	286.341
GCNT1	ENSSSCG00000005277	-1.36275	0.00251821	0.102768	19.0643	7.39042
SLN	ENSSSCG00000029651	-0.729977	0.0025277	0.102818	68773.3	41464.2
MS4A6A	ENSSSCG00000013100	-1.98779	0.00253867	0.102928	31.931	8.05446
PPP1R10	ENSSSCG00000001347	0.996613	0.00258382	0.103958	323.463	645.287
ZFP791	ENSSSCG00000040187	-1.97368	0.00258912	0.103958	12.1267	3.15229
FZD7	ENSSSCG00000016111	1.2521	0.0027189	0.107255	591.656	1410.13
KLHL25	ENSSSCG00000002258	0.943163	0.00271885	0.107255	194.774	374.025
HERPUD1	ENSSSCG00000040663	0.709557	0.00271249	0.107255	1541.29	2520.84
GLT8D2	ENSSSCG00000000848	-0.809129	0.00272821	0.107255	72.6658	41.5396
C4BPA	ENSSSCG00000015662	-1.65875	0.00269239	0.107255	398.371	126.077
SLA-5	ENSSSCG00000030767	-1.68234	0.00273157	0.107255	202.31	62.9975
KY	ENSSSCG00000011646	0.886525	0.00279341	0.108741	7061.46	13054.2
CCDC71L	ENSSSCG00000015436	-1.27178	0.00279011	0.108741	43.4954	17.9801
GPR160	ENSSSCG00000035883	-2.13143	0.00279562	0.108741	11.3759	2.6265
SLC22A16	ENSSSCG00000004399	1.18752	0.00281457	0.10886	190.616	434.708
RNF7	ENSSSCG00000029774	-0.615326	0.00282621	0.10886	581.159	379.533
ND1	ENSSSCG00000018065	-0.913957	0.00283368	0.10886	53621.6	28458.4
IRF2BPL	ENSSSCG00000002392	1.09985	0.00284908	0.109005	254.087	543.951
SESN2	ENSSSCG00000029438	0.960396	0.00285495	0.109005	156.574	304.852
SLC22A18	ENSSSCG00000012855	-1.55343	0.00287454	0.109417	58.4392	19.7565

## Sheet: Diet comparison MA vs MAT
Gene	Ensembl ID	log2 FoldChange MAT-MA	pvalue	padj	Mean expression level MA	Mean expression level MAT
TNFRSF12A	ENSSSCG00000027130	-1.56276	8.77315e-11	1.12331e-06	3750.47	1269.54
DAPK3	ENSSSCG00000032170	-1.39216	8.16587e-08	0.00034852	1987	757.227
CHURC1-FNTB	ENSSSCG00000002281	-1.0987	7.40946e-08	0.00034852	2179.27	1018.07
ZMYND8	ENSSSCG00000007454	0.912614	7.28447e-07	0.00186541	135.016	255.063
TMEM246	ENSSSCG00000029687	1.27145	6.42727e-07	0.00186541	200.381	484.365
PPARGC1B	ENSSSCG00000014437	0.948456	3.45593e-06	0.0068204	212.821	411.373
GRIP2	ENSSSCG00000011599	1.23752	3.72874e-06	0.0068204	257.152	606.619
C11orf96	ENSSSCG00000039182	-2.30475	7.65343e-06	0.0113316	2473.81	500.824
TNFRSF19	ENSSSCG00000009283	1.15838	7.96501e-06	0.0113316	80.8055	180.64
CHAC1	ENSSSCG00000038521	-2.58077	1.95814e-05	0.0250177	46.8914	7.93758
ZBTB16	ENSSSCG00000030095	-0.701528	2.14929e-05	0.0250177	5649.65	3474.21
NOVEL GENE	ENSSSCG00000037567	-1.28269	2.55601e-05	0.0255534	577.8	237.703
BCL6 COREPRESOR	ENSSSCG00000012241	1.02683	2.59446e-05	0.0255534	175.105	357.604
MMD	ENSSSCG00000017605	1.01526	3.22962e-05	0.0295371	90.1925	182.757
BMPR1B	ENSSSCG00000029621	1.22684	8.12802e-05	0.0693808	101.245	237.29
AGBL1	ENSSSCG00000036551	1.19487	9.75946e-05	0.0781001	108.153	247.915
DIO3	ENSSSCG00000036990	-2.01684	0.000107191	0.0801072	15.4558	3.81189
ZNRF3	ENSSSCG00000009971	0.864331	0.000112616	0.0801072	162.797	296.656
ARID5A	ENSSSCG00000008123	-1.48811	0.000128999	0.0869315	300.829	107.593
HDAC5	ENSSSCG00000017366	-0.632326	0.000161018	0.0988507	4626.38	2984.99
PPM1K	ENSSSCG00000038867	1.27268	0.000164907	0.0988507	114.287	277.048
KCNAB1	ENSSSCG00000025810	1.4808	0.000169847	0.0988507	25.0984	70.5765
JADE1	ENSSSCG00000009071	0.816608	0.000183146	0.101957	146.224	258.394
