# Supplementary material for: Muscle Transcriptome Analysis Reveals Molecular Pathways Related to Oxidative Phosphorylation, Antioxidant Defense, Fatness and Growth in Mangalitsa and Moravka Pigs
Source: Animals (Basel). 2021 Mar 16;11(3):844. doi: 10.3390/ani11030844 (PMC8002519; doi:10.3390/ani11030844)
Supplement: Supplementary file 1 [file animals-11-00844-s001.zip › Table S3 Functional annotation in breed comparison.xlsx]

## Sheet: Hoja1
Categories	Functions Annotation	p-value	Predicted Activation State	Activation z-score	Molecules	# Molecules
Connective Tissue Disorders,Inflammatory Disease,Organismal Injury and Abnormalities,Skeletal and Muscular Disorders	Rheumatic Disease	2,52E-03	MA	-1,974	ADAMTS1,ADAMTS4,ADARB1,AHI1,ALPK2,ANXA1,ATRX,CALD1,CCL3,DEDD2,FABP4,FCN2,FOSB,HMGB1,HSPA1L,JUNB,LAP3,LYZ,MMP15,MRPS36,MS4A6A,MT-ATP6,MT-CO2,MT-ND1,MT-ND2,NOS1,OCA2,PDE4A,PDP2,PGLYRP1,PMF1/PMF1-BGLAP,RNF7,RPS13,SCN5A,SEC62,SELP,SLU7,STAT3,TP53BP2,ZCRB1	40
Cell-To-Cell Signaling and Interaction,Hematological System Development and Function,Immune Cell Trafficking,Inflammatory Response	Activation of peripheral blood neutrophils	8,36E-06	MA	-1,967	ANXA1,MT-ND2,MT-ND3,MT-ND4	4
Neurological Disease,Organismal Injury and Abnormalities	Seizure disorder	6,02E-03	MA	-1,600	ADARB1,ATP1A1,BHLHE40,DBP,FOSB,HMGB1,HSPA1L,IRF2BPL,JUNB,MS4A4A,NOS1,PAK1,PLK3,SCN5A,SLC25A25,SLC2A3,SLN,TEAD3,TEF	19
Protein Synthesis	Synthesis of protein	1,52E-04	MA	-1,480	ANXA1,CAV1,CIRBP,EIF2S2,EIF3J,EIF5B,FOSL1,GCNT1,GRM2,JUNB,KLHL25,METAP2,MRPL33,MRPL42,MRPS36,RBM3,RPS13,STAT3,STIP1,TP53BP2,UPF3B,ZFP36L1	22
Protein Synthesis	Metabolism of protein	3,16E-03	MA	-1,216	ADAMTS4,ANXA1,C4BPA,CAV1,CDK7,CIRBP,EIF2S2,EIF3J,EIF5B,ERAP1,FAP,FOSL1,GCNT1,GRM2,HERPUD1,JUNB,KLHL25,KTN1,LYZ,METAP2,MMP15,MRPL33,MRPL42,MRPS36,PDCD10,RBM3,RPS13,SF3B3,SPARCL1,STAT3,STIP1,TP53BP2,TRIM32,UPF3B,USP8,ZFP36L1	36
Cancer,Organismal Injury and Abnormalities,Respiratory Disease	Lung carcinoma	1,16E-02	MA	-1,000	ADAMTS1,AHDC1,ALPK2,AMER1,ARID4B,ATP1A1,ATRX,BCOR,CALD1,CAV1,CCDC160,CCNB1IP1,CYP11A1,DIDO1,DNAH3,ERAP1,FABP4,GPR160,GRM2,IRF2BPL,KIRREL1,KY,LRRC14B,MED12,MLEC,MLH1,MLLT3,MS4A4A,MYH4,NAV2,NEMF,NIN,NOS1,PDE4A,PDK4,PDP2,PDPN,PIN4,PLCB4,PLK3,PLXNA1,POLR3A,PPRC1,RBM3,RREB1,RYR3,SCN5A,STAT3,TENT5C,THOC2,TLN2,TMSB10/TMSB4X,TRMT10C,WDR17,XPA,XPO5,ZNF397,ZNF518B	58
Protein Synthesis	Expression of protein	8,97E-04	MA	-0,891	ANXA1,CAV1,EIF2S2,EIF3J,EIF5B,FOSL1,GRM2,JUNB,KLHL25,MRPL33,MRPL42,MRPS36,RBM3,RPS13,STAT3,TP53BP2,ZFP36L1	17
Neurological Disease,Organismal Injury and Abnormalities	Seizures	8,05E-03	MA	-0,862	ADARB1,ATP1A1,BHLHE40,FOSB,HMGB1,HSPA1L,IRF2BPL,JUNB,MS4A4A,NOS1,PAK1,PLK3,SCN5A,SLC25A25,SLC2A3,SLN,TEAD3	17
Cellular Movement	Invasion of colorectal cancer cell lines	2,67E-03	MA	-0,722	ANXA1,CAV1,PLCD1,SCN5A,STAT3,TMSB10/TMSB4X	6
Cellular Development,Cellular Growth and Proliferation,Connective Tissue Development and Function,Tissue Development	Cell proliferation of fibroblasts	1,60E-03	MA	-0,536	AIMP1,CAV1,CIRBP,ERF,FOSB,FOSL1,MLH1,MYOD1,NEU3,RBM3,STAT3,STIP1,TLN2,TRIM32	14
Cancer,Organismal Injury and Abnormalities	Lymphohematopoietic neoplasia	1,05E-02	MA	-0,471	AHI1,AIMP1,ANXA1,ARID4B,ARPP21,ATRX,BCL9L,BCOR,CALD1,CAV1,CCL3,DDX46,DNAH3,EFCAB7,EMB,EMP2,FAP,FKBP3,FZD7,GTPBP6,HIVEP1,HMGB1,JUNB,KIRREL1,LLPH,LMO2,LONRF2,LSM3,LYZ,MCM3AP,MED12,MLH1,MLLT3,MMP15,MS4A2,MT-ATP6,MT-CO2,MT-ND1,MT-ND4,MYH4,MYOD1,NDUFB3,NEXN,NFIB,NOS1,NUP205,OCA2,OSBP,PAK1,PDE4A,PDK4,PMF1/PMF1-BGLAP,PPRC1,RBM14,RESF1,RPS13,RYR3,SCN5A,SELP,SLC2A3,SMC2,SMYD3,SREK1,SRP19,STAT3,STIP1,TENT5…	73
Cancer,Organismal Injury and Abnormalities	Lymphohematopoietic cancer	1,07E-02	MA	-0,471	AHI1,AIMP1,ANXA1,ARID4B,ARPP21,ATRX,BCL9L,BCOR,CALD1,CAV1,CCL3,DDX46,DNAH3,EFCAB7,EMB,EMP2,FAP,FKBP3,FZD7,GTPBP6,HIVEP1,HMGB1,JUNB,KIRREL1,LLPH,LMO2,LONRF2,LSM3,LYZ,MCM3AP,MED12,MLH1,MLLT3,MMP15,MT-ATP6,MT-CO2,MT-ND1,MT-ND4,MYH4,MYOD1,NDUFB3,NEXN,NFIB,NOS1,NUP205,OCA2,OSBP,PAK1,PDE4A,PDK4,PMF1/PMF1-BGLAP,PPRC1,RBM14,RESF1,RPS13,RYR3,SCN5A,SELP,SLC2A3,SMC2,SMYD3,SREK1,SRP19,STAT3,STIP1,TENT5C,THOC…	72
Cancer,Organismal Injury and Abnormalities	Development of adenocarcinoma	6,88E-03	MA	-0,277	AHDC1,ALPK2,AMER1,ANP32E,ARG2,ARID4B,ATP1A1,ATRX,BAHD1,BCL9L,BCOR,BHLHE40,BTBD11,C4BPA,CALD1,CAV1,CCDC160,CCDC58,CCNB1IP1,CHST10,CNOT9,CWC27,CWF19L2,CYP11A1,DIDO1,DNAH3,DNAJC2,DPF3,EAPP,EIF2S2,EIF5B,ERAP1,FABP4,FAM13B,FAM234B,FAP,FZD7,GALNT15,GNPDA2,GRAMD1B,GRM2,HIVEP1,HSD11B1,IRF2BPL,KDM3B,KIRREL1,KLHL25,KTN1,KY,LAP3,LARP7,LONRF2,LRRC14B,LUC7L3,LYZ,MCM3AP,MED12,METAP2,MLEC,MLH1,MLLT3,MS4A2,MS4A4…	109
Cellular Development	Epithelial-mesenchymal transition of tumor cell lines	1,01E-02	MA	-0,215	ANXA1,CAV1,CCN2,FZD7,PFDN1,SPARCL1,STAT3	7
Gene Expression	Transactivation of RNA	1,49E-03	MA	-0,052	CDK7,FABP4,FOSB,FOSL1,HERPUD1,HSD11B1,JAZF1,JUNB,LMO2,MDFIC,MED6,MYOD1,NFIB,POLR2K,RBM14,STAT3,TP53BP2,UPF3B	18
Cancer,Organismal Injury and Abnormalities	Carcinoma	1,83E-10	MA	-0,044	ADAMTS1,ADAMTS4,ADAMTS8,ADARB1,AHDC1,AHI1,AIMP1,AKAP1,ALPK2,ALS2CL,AMER1,ANKRD39,ANP32E,ANXA1,ARG2,ARID4B,ARPP21,ATP1A1,ATP5MD,ATRX,BAHD1,BCL9L,BCOR,BEND3,BHLHE40,BHLHE41,BTBD11,BZW1,C4BPA,C8orf37,CALD1,CAV1,CCDC160,CCDC58,CCDC71L,CCN2,CCNB1IP1,CCR10,CDK7,CEP83,CHST10,CIR1,CIRBP,CNGB1,CNOT9,COX6C,CREB3L2,CWC27,CWF19L2,CYP11A1,DBF4B,DBP,DDX46,DEDD2,DIDO1,DNAH3,DNAJC2,DNTTIP2,DPF3,EAPP,EFCAB7,EIF2S…	267
Neurological Disease	Motor dysfunction or movement disorder	2,20E-03	MA	-0,032	AMER1,ARPP21,BHLHE40,CAV1,CCN2,CCR10,CIRBP,DBP,FOSB,GRM2,HERPUD1,HMGB2,IRF2BPL,JUNB,LMOD1,MT-ATP6,MT-ND1,MT-ND3,MT-ND4,NDUFA5,NDUFB3,NOS1,PAK1,PDE4A,PFDN1,PLCB4,PPRC1,RDH12,RREB1,RYR3,SCN5A,SELP,SMYD3,SPARCL1,ST8SIA2,UQCRB,XPA	37
Cancer,Organismal Injury and Abnormalities	Nonhematologic malignant neoplasm	1,29E-11	MO	0,096	ADAMTS1,ADAMTS4,ADAMTS8,ADARB1,AHDC1,AHI1,AIMP1,AKAP1,ALPK2,ALS2CL,AMER1,ANKRD39,ANP32E,ANXA1,ARG2,ARID4B,ARPP21,ATP1A1,ATP5MD,ATRX,BAHD1,BCL9L,BCOR,BEND3,BHLHE40,BHLHE41,BTBD11,BZW1,C4BPA,C8orf37,CALD1,CAV1,CCDC160,CCDC58,CCDC71L,CCL3,CCN2,CCNB1IP1,CCR10,CDK7,CEP83,CHST10,CIR1,CIRBP,CNGB1,CNOT9,COX6C,CREB3L2,CWC27,CWF19L2,CYP11A1,DBF4B,DBP,DDX46,DEDD2,DIDO1,DNAH3,DNAJC2,DNTTIP2,DPF3,EAPP,EFCAB7,…	272
Cancer,Organismal Injury and Abnormalities	Adenocarcinoma	3,66E-07	MO	0,128	ADAMTS1,ADAMTS4,ADAMTS8,ADARB1,AHDC1,AHI1,AKAP1,ALPK2,AMER1,ANKRD39,ANP32E,ANXA1,ARG2,ARID4B,ARPP21,ATP1A1,ATP5MD,ATRX,BAHD1,BCL9L,BCOR,BEND3,BHLHE40,BHLHE41,BTBD11,BZW1,C4BPA,CALD1,CAV1,CCDC160,CCDC58,CCDC71L,CCN2,CCNB1IP1,CCR10,CEP83,CHST10,CIR1,CIRBP,CNGB1,CNOT9,COX6C,CREB3L2,CWC27,CWF19L2,CYP11A1,DBF4B,DEDD2,DIDO1,DNAH3,DNAJC2,DPF3,EAPP,EFCAB7,EIF2S2,EIF3J,EIF5B,ELMSAN1,EMB,ERAP1,ERF,ESF1,FAB…	233
Cardiovascular System Development and Function,Hematological System Development and Function	Systolic pressure	8,05E-03	MO	0,137	AKAP1,ARG2,BHLHE40,CAV1,DBP,NOS1,TEF	7
Cancer,Organismal Injury and Abnormalities	Development of malignant tumor	7,10E-06	MO	0,163	ADAMTS1,ADAMTS4,ADAMTS8,ADARB1,AHDC1,AHI1,ALPK2,AMER1,ANKRD39,ANP32E,ANXA1,ARG2,ARID4B,ARPP21,ATP1A1,ATRX,BAHD1,BCL9L,BCOR,BEND3,BHLHE40,BTBD11,BZW1,C4BPA,CALD1,CAV1,CCDC160,CCDC58,CCNB1IP1,CHST10,CIRBP,CNOT9,COX6C,CWC27,CWF19L2,CYP11A1,DBF4B,DEDD2,DIDO1,DNAH3,DNAJC2,DPF3,EAPP,EFCAB7,EIF2S2,EIF3J,EIF5B,ELMSAN1,EMP2,ERAP1,ERF,FABP4,FAM13B,FAM151B,FAM234B,FAP,FBLIM1,FCN2,FMO1,FZD7,GALNT15,GCNT1,GNP…	179
Connective Tissue Development and Function,Tissue Morphology	Quantity of connective tissue cells	1,21E-02	MO	0,175	CAV1,CCN2,CREB3L2,FBLIM1,FOSB,HSD11B1,JUNB,NOS1,PDK4,STAR	10
Cancer,Organismal Injury and Abnormalities	Development of carcinoma	8,47E-06	MO	0,181	ADAMTS1,ADAMTS4,ADAMTS8,ADARB1,AHDC1,AHI1,ALPK2,AMER1,ANKRD39,ANP32E,ANXA1,ARG2,ARID4B,ARPP21,ATP1A1,ATRX,BAHD1,BCL9L,BCOR,BEND3,BHLHE40,BTBD11,BZW1,C4BPA,CALD1,CAV1,CCDC160,CCDC58,CCNB1IP1,CHST10,CIRBP,CNOT9,COX6C,CWC27,CWF19L2,CYP11A1,DBF4B,DEDD2,DIDO1,DNAH3,DNAJC2,DPF3,EAPP,EFCAB7,EIF2S2,EIF3J,EIF5B,ELMSAN1,ERAP1,ERF,FABP4,FAM13B,FAM151B,FAM234B,FAP,FBLIM1,FCN2,FMO1,FZD7,GALNT15,GCNT1,GNPDA2,G…	177
Cancer,Hematological Disease,Organismal Injury and Abnormalities	Neoplasia of blood cells	1,03E-02	MO	0,206	AHI1,AIMP1,ANXA1,ARID4B,ARPP21,ATRX,BCL9L,BCOR,CALD1,CAV1,CCL3,DDX46,DNAH3,EFCAB7,EMB,EMP2,FAP,FKBP3,FZD7,GTPBP6,HIVEP1,HMGB1,JUNB,KIRREL1,LLPH,LMO2,LONRF2,LSM3,LYZ,MCM3AP,MED12,MLH1,MLLT3,MMP15,MS4A2,MT-ATP6,MT-CO2,MT-ND1,MT-ND4,MYH4,MYOD1,NDUFB3,NEXN,NFIB,NOS1,NUP205,OCA2,OSBP,PAK1,PDE4A,PDK4,PMF1/PMF1-BGLAP,PPRC1,RBM14,RESF1,RPS13,RYR3,SELP,SLC2A3,SMC2,SMYD3,SREK1,SRP19,STAT3,STIP1,TENT5C,THOC…	72
Cancer,Hematological Disease,Organismal Injury and Abnormalities	Myeloid or lymphoid neoplasm	1,05E-02	MO	0,206	AHI1,AIMP1,ANXA1,ARID4B,ARPP21,ATRX,BCL9L,BCOR,CALD1,CAV1,CCL3,DDX46,DNAH3,EFCAB7,EMB,EMP2,FAP,FKBP3,FZD7,GTPBP6,HIVEP1,HMGB1,JUNB,KIRREL1,LLPH,LMO2,LONRF2,LSM3,LYZ,MCM3AP,MED12,MLH1,MLLT3,MMP15,MS4A2,MT-ATP6,MT-CO2,MT-ND1,MT-ND4,MYH4,MYOD1,NDUFB3,NEXN,NFIB,NOS1,NUP205,OCA2,OSBP,PAK1,PDE4A,PDK4,PMF1/PMF1-BGLAP,PPRC1,RBM14,RESF1,RPS13,RYR3,SELP,SLC2A3,SMC2,SMYD3,SREK1,SRP19,STAT3,STIP1,TENT5C,THOC…	72
Cancer,Organismal Injury and Abnormalities	Cancer	3,48E-13	MO	0,217	ADAMTS1,ADAMTS4,ADAMTS8,ADARB1,AHDC1,AHI1,AIMP1,AKAP1,ALPK2,ALS2CL,AMER1,ANKRD39,ANP32E,ANXA1,ARG2,ARID4B,ARPP21,ATP1A1,ATP5MD,ATRX,BAHD1,BCL9L,BCOR,BEND3,BHLHE40,BHLHE41,BTBD11,BZW1,C4BPA,C8orf37,CALD1,CAV1,CCDC160,CCDC58,CCDC71L,CCL3,CCN2,CCNB1IP1,CCR10,CDK7,CEP83,CHST10,CIR1,CIRBP,CNGB1,CNOT9,COX6C,CREB3L2,CWC27,CWF19L2,CYP11A1,DBF4B,DBP,DDX46,DEDD2,DIDO1,DNAH3,DNAJC2,DNTTIP2,DPF3,EAPP,EFCAB7,…	279
Cancer,Organismal Injury and Abnormalities	Genitourinary tumor	4,67E-05	MO	0,218	ADAMTS1,ADAMTS4,ADAMTS8,ADARB1,AHDC1,AKAP1,ALPK2,ALS2CL,AMER1,ANP32E,ANXA1,ARG2,ARID4B,ARPP21,ATP1A1,ATRX,BAHD1,BCL9L,BCOR,BHLHE40,BTBD11,BZW1,C4BPA,CALD1,CAV1,CCDC160,CCDC58,CCDC71L,CCL3,CCN2,CDK7,CHST10,CIRBP,CNGB1,CNOT9,CWC27,CWF19L2,CYP11A1,DDX46,DIDO1,DNAH3,DNAJC2,DNTTIP2,DPF3,EAPP,EIF2S2,EIF5B,ELMSAN1,ERAP1,ERF,ESF1,FABP4,FAM13B,FAM160A1,FAM234B,FAP,FKBP3,FOSB,FOSL1,FRG1,FZD7,GALNT15,GCNT1,…	180
Cardiovascular Disease,Organismal Injury and Abnormalities	Peripheral vascular disease	1,05E-02	MO	0,218	ADAMTS8,ATP1A1,ERAP1,FRG1,HMGB1,KTN1,NOS1,OMD,PDCD10,PDE4A,PFDN4,POLR2K,SCN5A,SLC2A3,STIP1,TP53BP2	16
Neurological Disease,Organismal Injury and Abnormalities	Brain lesion	1,09E-02	MO	0,225	ADAMTS4,AKAP1,ALPK2,ANXA1,ATP1A1,ATRX,BCOR,BTBD11,BZW1,CEP83,CREB3L2,EIF5B,FRG1,HMGB1,KDM6B,KTN1,LLPH,MED12,MED6,MLH1,MLLT3,MMP15,NOS1,PDCD10,PDE4A,PLXNA1,RBIS,RYR3,ZNF516	29
Cellular Development	Epithelial-mesenchymal transition	1,04E-02	MO	0,249	ANXA1,CAV1,CCN2,ERF,FZD7,KDM6B,PFDN1,SPARCL1,STAT3,TP53BP2	10
Cancer,Organismal Injury and Abnormalities,Respiratory Disease	Lung cancer	8,12E-03	MO	0,263	ADAMTS1,AHDC1,ALPK2,AMER1,ANXA1,ARID4B,ATP1A1,ATRX,BCOR,CALD1,CAV1,CCDC160,CCNB1IP1,CYP11A1,DIDO1,DNAH3,ERAP1,FABP4,FAP,GPR160,GRM2,IRF2BPL,KIRREL1,KY,LRRC14B,MED12,MLEC,MLH1,MLLT3,MMP15,MS4A4A,MYH4,NAV2,NEMF,NIN,NOS1,PDE4A,PDK4,PDP2,PDPN,PIN4,PLCB4,PLK3,PLXNA1,POLR3A,PPRC1,RBM3,RREB1,RYR3,SCN5A,SELP,SLC22A18,STAT3,TENT5C,THOC2,TLN2,TMSB10/TMSB4X,TRMT10C,WDR17,XPA,XPO5,ZNF397,ZNF518B	63
Gene Expression	Transactivation	1,17E-03	MO	0,313	CCN2,CDK7,FABP4,FOSB,FOSL1,HERPUD1,HSD11B1,JAZF1,JUNB,LMO2,MDFIC,MED6,MYOD1,NFIB,POLR2K,RBM14,STAT3,TP53BP2,UPF3B	19
Cancer,Gastrointestinal Disease,Organismal Injury and Abnormalities	Digestive organ tumor	9,49E-05	MO	0,354	ADAMTS1,ADAMTS4,ADAMTS8,ADARB1,AHDC1,AHI1,AIMP1,AKAP1,ALPK2,AMER1,ANKRD39,ANP32E,ANXA1,ARID4B,ARPP21,ATP1A1,ATP5MD,ATRX,BAHD1,BCL9L,BCOR,BEND3,BHLHE40,BHLHE41,BTBD11,BZW1,C4BPA,CALD1,CAV1,CCDC160,CCN2,CCNB1IP1,CCR10,CDK7,CEP83,CHST10,CIR1,CIRBP,CNGB1,CNOT9,COX6C,CREB3L2,CWC27,CWF19L2,CYP11A1,DBF4B,DEDD2,DIDO1,DNAH3,DNAJC2,DNTTIP2,DPF3,EFCAB7,EIF2S2,EIF3J,EIF5B,ELMSAN1,EMB,ERAP1,ERF,ESF1,FABP4,FAM…	230
Cellular Growth and Proliferation,Connective Tissue Development and Function,Tissue Development	Proliferation of connective tissue cells	9,99E-03	MO	0,382	AIMP1,CAV1,CCN2,CIRBP,CREB3L2,ERF,FOSB,FOSL1,JUNB,MLH1,MYOD1,NEU3,RBM3,RNF7,STAT3,STIP1,TLN2,TRIM32,ZFP36L1	19
Cancer,Organismal Injury and Abnormalities	Abdominal neoplasm	3,85E-07	MO	0,384	ADAMTS1,ADAMTS4,ADAMTS8,ADARB1,AHDC1,AHI1,AIMP1,AKAP1,ALPK2,ALS2CL,AMER1,ANKRD39,ANP32E,ANXA1,ARG2,ARID4B,ARPP21,ATP1A1,ATP5MD,ATRX,BAHD1,BCL9L,BCOR,BEND3,BHLHE40,BHLHE41,BTBD11,BZW1,C4BPA,CALD1,CAV1,CCDC160,CCDC58,CCL3,CCN2,CCNB1IP1,CCR10,CDK7,CEP83,CHST10,CIR1,CIRBP,CNGB1,CNOT9,COX6C,CREB3L2,CWC27,CWF19L2,CYP11A1,DBF4B,DDX46,DEDD2,DIDO1,DNAH3,DNAJC2,DNTTIP2,DPF3,EAPP,EFCAB7,EIF2S2,EIF3J,EIF5B,E…	249
Skeletal and Muscular System Development and Function	Muscle contraction	2,38E-03	MO	0,492	ARG2,ATP1A1,CALD1,CAV1,CCN2,LMOD1,MYH4,NOS1,RYR3,SCN5A,SLN	11
Carbohydrate Metabolism,Molecular Transport	Quantity of glycogen	4,16E-03	MO	0,492	CAV1,FABP4,HSD11B1,JUNB,PDK4,XPA	6
Neurological Disease	Movement Disorders	3,05E-03	MO	0,555	AMER1,ARPP21,BHLHE40,CAV1,CCN2,CCR10,CIRBP,DBP,FOSB,HERPUD1,HMGB2,IRF2BPL,JUNB,LMOD1,MT-ATP6,MT-ND1,MT-ND3,MT-ND4,NDUFA5,NDUFB3,NOS1,PAK1,PDE4A,PFDN1,PLCB4,PPRC1,RDH12,RREB1,RYR3,SCN5A,SELP,SMYD3,SPARCL1,ST8SIA2,UQCRB,XPA	36
Cell Death and Survival,Connective Tissue Development and Function	Cell viability of fibroblast cell lines	1,26E-02	MO	0,555	CAV1,HMGB1,MLH1,PAK1,PDK4,XPA	6
Gene Expression	Repression of RNA	8,81E-05	MO	0,563	ARID4B,BCOR,CIR1,CNOT9,FOSB,HMGB1,HMGB2,PAK1,STAT3	9
Gene Expression	Expression of RNA	1,04E-04	MO	0,600	AHI1,ALPK2,ARID4B,ATRX,BAHD1,BCL9L,BCOR,BEND3,BHLHE40,BHLHE41,CAV1,CCL3,CCN2,CDK7,CIR1,CREB3L2,DBP,DNAJC2,EAPP,EFCAB7,EIF5B,ENY2,ERF,FABP4,FCN2,FOSB,FOSL1,FZD7,GTF2H5,HIVEP1,HMGB1,HMGB2,IRF2BPL,JAZF1,JUNB,KDM6B,KLHL25,LARP7,LMO2,MDFIC,MED12,MED6,MLH1,MLLT3,MYOD1,NFIB,NOS1,PAK1,PDCD10,PLK3,PMF1/PMF1-BGLAP,POLR2K,RBM14,RBM3,RFX5,RREB1,SARNP,SMYD3,STAR,STAT3,TAF1D,TEAD3,TEF,THOC2,TOB2,XPO5,ZFP36L1,Z…	71
Cancer,Organismal Injury and Abnormalities	Cancer of cells	5,39E-04	MO	0,604	ADAMTS1,ADARB1,AHI1,AIMP1,AKAP1,ALPK2,ALS2CL,AMER1,ANKRD39,ANXA1,ARID4B,ARPP21,ATP1A1,ATRX,BAHD1,BCL9L,BCOR,BEND3,CALD1,CAV1,CCL3,CCN2,CCNB1IP1,CEP83,CIR1,DIDO1,DNAH3,DPF3,ELMSAN1,EMB,EMP2,FABP4,FAM13B,FAP,FKBP3,FMO2,FRG1,FZD7,GCNT1,GPR160,GPR34,GTF2H5,HIVEP1,HMGB1,HOXD1,HSPA1L,JAZF1,KDM3B,KDM6B,KY,LAP3,LLPH,LMO2,LMOD1,LONRF2,LSM3,LUC7L3,MCM3AP,MED12,MLH1,MLLT3,MMP15,MYH4,MYOD1,NEXN,NFIB,NOL8,NOS…	114
Gene Expression	Transcription	2,59E-04	MO	0,657	AHI1,ALPK2,ARID4B,ATRX,BAHD1,BCL9L,BCOR,BEND3,BHLHE40,BHLHE41,CAV1,CCL3,CCN2,CDK7,CIR1,CREB3L2,DBP,DNAJC2,EAPP,EFCAB7,ENY2,ERF,FABP4,FOSB,FOSL1,FZD7,GTF2H5,HIVEP1,HMGB1,HMGB2,IRF2BPL,JAZF1,JUNB,KDM6B,LARP7,LMO2,MDFIC,MED12,MED6,MLLT3,MYOD1,NFIB,NOS1,PAK1,PDCD10,PLK3,PMF1/PMF1-BGLAP,POLR2K,RBM14,RFX5,RREB1,SARNP,SLU7,SMYD3,STAR,STAT3,TAF1D,TEAD3,TEF,THOC2,TOB2,ZFP36L1,ZHX3,ZNF354A,ZNF397,ZNF516	66
Gene Expression	Activation of DNA endogenous promoter	2,09E-04	MO	0,669	AHI1,ARID4B,ATRX,BCL9L,BCOR,BEND3,BHLHE40,BHLHE41,CAV1,CDK7,CREB3L2,DBP,EFCAB7,ERF,FOSB,FOSL1,HIVEP1,HMGB1,HMGB2,IRF2BPL,JAZF1,JUNB,KDM6B,LARP7,LMO2,MED12,MED6,MYOD1,NFIB,NOS1,PLK3,PMF1/PMF1-BGLAP,POLR2K,RBM14,RFX5,RREB1,SARNP,SMYD3,STAT3,TEAD3,TEF,ZHX3,ZNF354A	43
Gene Expression	Transcription of RNA	3,15E-04	MO	0,709	AHI1,ARID4B,ATRX,BAHD1,BCL9L,BCOR,BEND3,BHLHE40,BHLHE41,CAV1,CCN2,CDK7,CIR1,CREB3L2,DBP,DNAJC2,EAPP,EFCAB7,ENY2,ERF,FABP4,FOSB,FOSL1,FZD7,GTF2H5,HIVEP1,HMGB1,HMGB2,IRF2BPL,JAZF1,JUNB,KDM6B,LARP7,LMO2,MDFIC,MED12,MED6,MLLT3,MYOD1,NFIB,NOS1,PLK3,PMF1/PMF1-BGLAP,POLR2K,RBM14,RFX5,RREB1,SARNP,SMYD3,STAT3,TAF1D,TEAD3,TEF,ZHX3,ZNF354A,ZNF397,ZNF516	57
Gene Expression	Transcription of DNA	6,68E-05	MO	0,788	AHI1,ARID4B,ATRX,BAHD1,BCL9L,BCOR,BEND3,BHLHE40,BHLHE41,CAV1,CDK7,CIR1,CREB3L2,DBP,DNAJC2,EFCAB7,ENY2,ERF,FABP4,FOSB,FOSL1,FZD7,HIVEP1,HMGB1,HMGB2,IRF2BPL,JAZF1,JUNB,KDM6B,LARP7,LMO2,MDFIC,MED12,MED6,MLLT3,MYOD1,NFIB,NOS1,PLK3,PMF1/PMF1-BGLAP,POLR2K,RBM14,RFX5,RREB1,SARNP,SMYD3,STAT3,TEAD3,TEF,ZHX3,ZNF354A,ZNF397,ZNF516	53
Skeletal and Muscular System Development and Function	Contractility of muscle	1,03E-02	MO	0,853	ATP1A1,CAV1,JUNB,MYH4,NEXN,NOS1,RYR3,SLN	8
Cardiovascular System Development and Function,Organismal Development,Visual System Development and Function	Vascularization of eye	1,01E-02	MO	0,928	ADAMTS1,ADAMTS8,AIMP1,CAV1,CCN2,NOS1	6
Cancer,Organismal Injury and Abnormalities	Tumorigenesis of epithelial neoplasm	2,84E-06	MO	0,983	ADAMTS1,ADAMTS4,ADAMTS8,ADARB1,AHDC1,AHI1,ALPK2,AMER1,ANKRD39,ANP32E,ANXA1,ARG2,ARID4B,ARPP21,ATP1A1,ATRX,BAHD1,BCL9L,BCOR,BEND3,BHLHE40,BTBD11,BZW1,C4BPA,CALD1,CAV1,CCDC160,CCDC58,CCNB1IP1,CHST10,CIRBP,CNOT9,COX6C,CWC27,CWF19L2,CYP11A1,DBF4B,DEDD2,DIDO1,DNAH3,DNAJC2,DPF3,EAPP,EFCAB7,EIF2S2,EIF3J,EIF5B,ELMSAN1,ERAP1,ERF,FABP4,FAM13B,FAM151B,FAM234B,FAP,FBLIM1,FCN2,FMO1,FOSB,FZD7,GALNT15,GCNT1,GNP…	181
Cancer,Organismal Injury and Abnormalities	Tumorigenesis of tissue	1,46E-11	MO	0,984	ADAMTS1,ADAMTS4,ADAMTS8,ADARB1,AHDC1,AHI1,AIMP1,AKAP1,ALPK2,ALS2CL,AMER1,ANKRD39,ANP32E,ANXA1,ARG2,ARID4B,ARPP21,ATP1A1,ATP5MD,ATRX,BAHD1,BCL9L,BCOR,BEND3,BHLHE40,BHLHE41,BTBD11,BZW1,C4BPA,C8orf37,CALD1,CAV1,CCDC160,CCDC58,CCDC71L,CCN2,CCNB1IP1,CCR10,CDK7,CEP83,CHST10,CIR1,CIRBP,CNGB1,CNOT9,COX6C,CREB3L2,CWC27,CWF19L2,CYP11A1,DBF4B,DBP,DDX46,DEDD2,DIDO1,DNAH3,DNAJC2,DNTTIP2,DPF3,EAPP,EFCAB7,EIF2S…	270
Cancer,Organismal Injury and Abnormalities	Neoplasia of cells	1,39E-04	MO	0,986	ADAMTS1,ADARB1,AHI1,AIMP1,AKAP1,ALPK2,ALS2CL,AMER1,ANKRD39,ANXA1,ARID4B,ARPP21,ATP1A1,ATRX,BAHD1,BCL9L,BCOR,BEND3,CALD1,CAV1,CCL3,CCN2,CCNB1IP1,CEP83,CIR1,DDX46,DIDO1,DNAH3,DPF3,EFCAB7,ELMSAN1,EMB,EMP2,ERF,FABP4,FAM13B,FAP,FKBP3,FMO2,FRG1,FZD7,GCNT1,GPR160,GPR34,GTF2H5,GTPBP6,HIVEP1,HMGB1,HOXD1,HSPA1L,JAZF1,JUNB,KDM3B,KDM6B,KIRREL1,KY,LAP3,LLPH,LMO2,LMOD1,LONRF2,LSM3,LUC7L3,LYZ,MCM3AP,MED12,MLH1,…	131
Cancer,Organismal Injury and Abnormalities	Malignant solid tumor	2,15E-12	MO	1,017	ADAMTS1,ADAMTS4,ADAMTS8,ADARB1,AHDC1,AHI1,AIMP1,AKAP1,ALPK2,ALS2CL,AMER1,ANKRD39,ANP32E,ANXA1,ARG2,ARID4B,ARPP21,ATP1A1,ATP5MD,ATRX,BAHD1,BCL9L,BCOR,BEND3,BHLHE40,BHLHE41,BTBD11,BZW1,C4BPA,C8orf37,CALD1,CAV1,CCDC160,CCDC58,CCDC71L,CCL3,CCN2,CCNB1IP1,CCR10,CDK7,CEP83,CHST10,CIR1,CIRBP,CNGB1,CNOT9,COX6C,CREB3L2,CWC27,CWF19L2,CYP11A1,DBF4B,DBP,DDX46,DEDD2,DIDO1,DNAH3,DNAJC2,DNTTIP2,DPF3,EAPP,EFCAB7,…	277
Cancer,Organismal Injury and Abnormalities	Non-hematological solid tumor	9,02E-12	MO	1,051	ADAMTS1,ADAMTS4,ADAMTS8,ADARB1,AHDC1,AHI1,AIMP1,AKAP1,ALPK2,ALS2CL,AMER1,ANKRD39,ANP32E,ANXA1,ARG2,ARID4B,ARPP21,ATP1A1,ATP5MD,ATRX,BAHD1,BCL9L,BCOR,BEND3,BHLHE40,BHLHE41,BTBD11,BZW1,C4BPA,C8orf37,CALD1,CAV1,CCDC160,CCDC58,CCDC71L,CCL3,CCN2,CCNB1IP1,CCR10,CDK7,CEP83,CHST10,CIR1,CIRBP,CNGB1,CNOT9,COX6C,CREB3L2,CWC27,CWF19L2,CYP11A1,DBF4B,DBP,DDX46,DEDD2,DIDO1,DNAH3,DNAJC2,DNTTIP2,DPF3,EAPP,EFCAB7,…	273
Cell Morphology	Sprouting	6,98E-03	MO	1,066	ADAMTS4,ANXA1,ATRX,CALD1,CAV1,EMB,HMGB1,HMGB2,LMO2,NEU3,NOS1,PAK1,PDCD10,STAT3,USP8	15
Cardiovascular System Development and Function,Organismal Development	Vascularization of absolute anatomical region	6,50E-03	MO	1,219	ADAMTS1,ADAMTS8,AIMP1,CAV1,CCN2,NOS1,STAT3	7
Cancer,Organismal Injury and Abnormalities	Non-melanoma solid tumor	3,18E-12	MO	1,240	ADAMTS1,ADAMTS4,ADAMTS8,ADARB1,AHDC1,AHI1,AIMP1,AKAP1,ALPK2,ALS2CL,AMER1,ANKRD39,ANP32E,ANXA1,ARG2,ARID4B,ARPP21,ATP1A1,ATP5MD,ATRX,BAHD1,BCL9L,BCOR,BEND3,BHLHE40,BHLHE41,BTBD11,BZW1,C4BPA,C8orf37,CALD1,CAV1,CCDC160,CCDC58,CCDC71L,CCL3,CCN2,CCNB1IP1,CCR10,CDK7,CEP83,CHST10,CIR1,CIRBP,CNGB1,CNOT9,COX6C,CREB3L2,CWC27,CWF19L2,CYP11A1,DBF4B,DBP,DDX46,DEDD2,DIDO1,DNAH3,DNAJC2,DNTTIP2,DPF3,EAPP,EFCAB7,…	272
Cancer,Organismal Injury and Abnormalities	Extracranial solid tumor	3,29E-10	MO	1,247	ADAMTS1,ADAMTS4,ADAMTS8,ADARB1,AHDC1,AHI1,AIMP1,AKAP1,ALPK2,ALS2CL,AMER1,ANKRD39,ANP32E,ANXA1,ARG2,ARID4B,ARPP21,ATP1A1,ATP5MD,ATRX,BAHD1,BCL9L,BCOR,BEND3,BHLHE40,BHLHE41,BTBD11,BZW1,C4BPA,C8orf37,CALD1,CAV1,CCDC160,CCDC58,CCDC71L,CCL3,CCN2,CCNB1IP1,CCR10,CDK7,CEP83,CHST10,CIR1,CIRBP,CNGB1,CNOT9,COX6C,CREB3L2,CWC27,CWF19L2,CYP11A1,DBF4B,DBP,DDX46,DEDD2,DIDO1,DNAH3,DNAJC2,DNTTIP2,DPF3,EAPP,EFCAB7,…	273
Molecular Transport	Export of molecule	7,27E-04	MO	1,353	CAV1,FABP4,NOS1,NUP205,SARNP,SCN5A,SLU7,SRSF11,STAT3,THOC2,THOC7,UPF3B,XPO5	13
Cancer,Organismal Injury and Abnormalities	Incidence of tumor	2,09E-07	MO	1,373	ADAMTS1,ADAMTS4,ADAMTS8,ADARB1,AHDC1,AHI1,ALPK2,ALS2CL,AMER1,ANKRD39,ANP32E,ANXA1,ARG2,ARID4B,ARPP21,ATP1A1,ATRX,BAHD1,BCL9L,BCOR,BEND3,BHLHE40,BTBD11,BZW1,C4BPA,CALD1,CAV1,CCDC160,CCDC58,CCL3,CCNB1IP1,CHST10,CIRBP,CNOT9,COX6C,CWC27,CWF19L2,CYP11A1,DBF4B,DEDD2,DIDO1,DNAH3,DNAJC2,DNTTIP2,DPF3,EAPP,EFCAB7,EIF2S2,EIF3J,EIF5B,ELMSAN1,EMP2,ERAP1,ERF,FABP4,FAM13B,FAM151B,FAM234B,FAP,FBLIM1,FCN2,FMO1,FO…	192
Cancer,Organismal Injury and Abnormalities	Frequency of tumor	1,67E-06	MO	1,393	ADAMTS1,ADAMTS4,ADAMTS8,ADARB1,AHDC1,AHI1,ALPK2,AMER1,ANKRD39,ANP32E,ANXA1,ARG2,ARID4B,ARPP21,ATP1A1,ATRX,BAHD1,BCL9L,BCOR,BEND3,BHLHE40,BTBD11,BZW1,C4BPA,CALD1,CAV1,CCDC160,CCDC58,CCNB1IP1,CHST10,CIRBP,CNOT9,COX6C,CWC27,CWF19L2,CYP11A1,DBF4B,DEDD2,DIDO1,DNAH3,DNAJC2,DPF3,EAPP,EFCAB7,EIF2S2,EIF3J,EIF5B,ELMSAN1,EMP2,ERAP1,ERF,FABP4,FAM13B,FAM151B,FAM234B,FAP,FBLIM1,FCN2,FMO1,FOSB,FZD7,GALNT15,GCNT…	184
Cancer,Organismal Injury and Abnormalities	Benign solid tumor	4,95E-04	MO	1,424	ADARB1,AMER1,ANXA1,ATP1A1,BCOR,CAV1,DNTTIP2,FABP4,FOSB,FZD7,HMGB1,HMGB2,JUNB,MED12,MLH1,MLLT3,MT-CO2,MT-ND4,MYH4,NFIB,NOL7,PDCD10,PDK4,PLCB4,PPIG,RNF7,RREB1,SPARCL1,STAT3,USP8,XPA	31
Cancer,Organismal Injury and Abnormalities	Development of benign tumor	1,43E-03	MO	1,424	AMER1,ATP1A1,BCOR,CAV1,FABP4,FOSB,HMGB2,JUNB,MED12,MLH1,MLLT3,MT-ND4,NFIB,PDCD10,PDK4,RNF7,SPARCL1,STAT3,USP8,XPA	20
Cancer	Hyperplasia of secretory structure	1,19E-02	MO	1,461	ANXA1,CAV1,CCL3,HSD11B1,NEU3,PAK1,PLCD1,STAR	8
Organismal Injury and Abnormalities	Benign lesion	1,16E-03	MO	1,502	ADARB1,AMER1,ANXA1,ATP1A1,BCOR,CAV1,CCL3,DNTTIP2,FABP4,FOSB,FZD7,HMGB1,HMGB2,JUNB,MED12,MLH1,MLLT3,MT-CO2,MT-ND4,MYH4,NFIB,NOL7,PAK1,PDCD10,PDK4,PLCB4,PPIG,RNF7,RREB1,SPARCL1,STAT3,USP8,XPA	33
