# Supplementary material for: Muscle Transcriptome Analysis Reveals Molecular Pathways Related to Oxidative Phosphorylation, Antioxidant Defense, Fatness and Growth in Mangalitsa and Moravka Pigs
Source: Animals (Basel). 2021 Mar 16;11(3):844. doi: 10.3390/ani11030844 (PMC8002519; doi:10.3390/ani11030844)
Supplement: Supplementary file 1 [file animals-11-00844-s001.zip › Table S4 Causal networks.xlsx]

## Sheet: Breed comparison Causal network
Master Regulator	Molecule Type	Participating regulators	Depth	Predicted Activation	Activation z-score	p-value of overlap	Network bias-corrected p-value	Target Molecules in Dataset	Causal network	Target-connected regulators
ALOX12	enzyme	ALOX12,CREB1,MAP2K1,MAPK8,NFkB (complex),P38 MAPK,Pkc(s),RAC1,SRC (family)	2	MO	3,900	8,45E-04	4,31E-02	ARG2,ATP1A1,BHLHE40,CCL3,CCN2,CYP11A1,DBP,ERAP1,FABP4,FOSB,FOSL1,GPR34,HSPA1L,JUNB,PAK1,SESN2,SLC2A3,STAR,STAT3	19 (9)	9
BAX	transporter	AR,BAX,CASP3,CASP7,CASP8,CASP9,caspase,EIF2AK2,GATA1,HIF1A,IKBKB,IRF3,ITPR1,Jnk,JUN,MAP3K5,Map3k7,MAP3K8,MAPK8,MCL1,MTOR,NFE2,NFE2L2,NFkB (complex),OGT,RELA,RICTOR,SHC1,Smad2/3,SREBF1,STAT1,STAT3,STAT5a/b,STAT6,STK3,TP53,TRAF2	3	MO	3,101	3,13E-04	4,80E-02	ATP1A1,BHLHE40,BHLHE41,CCL3,CCN2,CDK7,DBP,EMB,ERAP1,FABP4,FKBP3,FMO1,FOSB,FOSL1,GCNT1,GPR160,GPR34,HMGB1,HMGB2,HSD11B1,IRF2BPL,JAZF1,JUNB,KDM6B,LMO2,LMOD1,LYZ,MLH1,MLLT3,MT-ATP6,MT-ND1,MT-ND2,MT-ND3,MT-ND4,MYOD1,NDUFA1,NDUFA5,NDUFB3,NEXN,OGN,PAK1,PDPN,PLCD1,POMP,PSMA3,PSMC6,RBM3,RPS13,RYR3,SCN5A,SELP,SESN2,SF3B3,SLC2A3,SMC2,SNRPB2,SRP19,STIP1,TEAD3,TMSB10/TMSB4X,TP53BP2,UQCRB,USP8,XPO5,ZFP36L1	65 (37)	29
BANCR	other	Akt,AR,BANCR,CCND1,CEBPB,CTNNB1,EIF4E,ERK,FOS,HMGA1,IKBKB,IRF3,Jnk,JUN,LRP6,Mapk,MAPK8,Mek,MMP12,NFE2L2,NFkB (complex),NOS2,P38 MAPK,PGR,RAC1,RB1,RELA,RICTOR,RUNX2,RXRA,SHC1,Smad2/3,STAT3,STAT6,TCF7L2,TNFRSF1A,TP53	3	MO	3,064	1,28E-04	2,46E-02	ADAMTS1,ADAMTS4,ADARB1,AHI1,ARG2,ATP1A1,BHLHE40,CALD1,CCL3,CCN2,CDK7,CIRBP,CREB3L2,DBP,DEDD2,EMB,ERAP1,ERF,FABP4,FKBP3,FMO1,FOSB,FOSL1,FZD7,GCNT1,GPR34,HMGB1,HMGB2,JUNB,KDM6B,LAP3,LMO2,LMOD1,MLH1,MT-ATP6,MT-CO2,MT-ND1,MT-ND2,MT-ND4,MYH4,NAV2,NDUFA1,NDUFA5,NDUFB3,NEXN,OGN,PAK1,PDK4,PDPN,PLCD1,POMP,PSMA3,PSMC6,RBM3,RPS13,RYR3,SCN5A,SESN2,SF3B3,SLC2A3,SMC2,SNRPB2,SPARCL1,SRP19,STIP1,TEAD3,TMSB10/TMS…	72 (37)	36
Jnk	group	Akt,APP,AR,BCL2,CASP3,CCND1,CDK1,CEBPB,CFTR,COPS5,EIF3A,ERBB2,ERK1/2,ERN1,estrogen receptor,FAS,FMR1,GATA1,IKBKB,IL4,ING1,Jnk,JUN,KAT5,KDM1A,KDM5B,LCK,Map3k7,MAPK8,MAPK9,MITF,MMP12,MMP9,MTOR,MTORC1,MYC,NFE2L2,NFkB (complex),P38 MAPK,PARP1,Pka,PLA2G4A,PLAU,PPARGC1A,PRKAA1,PRKCD,RICTOR,RPS6KB1,RPTOR,SHC1,Smad2/3,SOX2,SP1,SREBF1,STAT6,SYK,TGFB1,TNFRSF1A,TP53	3	MO	2,830	4,20E-05	1,42E-02	ADAMTS4,AHI1,AIMP1,ARG2,ATP1A1,ATP5MD,ATRX,BCL9L,BCOR,BHLHE40,BHLHE41,CCL3,CCN2,CCR10,CDK7,CIRBP,COX6C,DBP,DIDO1,EIF2S2,EIF5B,EMB,ERAP1,FABP4,FKBP3,FMO1,FOSB,GCNT1,GLT8D2,GPR160,GPR34,GRM2,GTF2H5,HMGB1,HMGB2,HSD11B1,JAZF1,KDM6B,LMO2,LMOD1,LSM3,LUC7L3,LYZ,METAP2,MLH1,MLLT3,MMP15,MT-CO2,MYOD1,NAV2,NDUFA1,NDUFA5,NDUFB3,NEXN,NFIB,OGN,OSBP,PAK1,PFDN1,PGLYRP1,PLCD1,PLK3,POLR3A,POMP,PSMA3,PSMC6,RARRES1,…	91 (59)	49
VEGFB	growth factor	AR,CASP3,CAV1,CEBPB,CHUK,Creb,CTNNB1,EGFR,ERBB2,ERK1/2,ESR1,FOS,GATA1,IKBKB,Jnk,JUN,MAPK8,MMP12,NFE2L2,NFkB (complex),NFKBIA,NR3C2,PGR,PLA2G4A,PLD1,PRKAA1,PRKCA,PRKCG,RELA,RICTOR,RTN4,SHC1,Smad2/3,SRC (family),STAT1,STAT3,STAT6,SYK,TLR3,TP53,VEGFB	3	MO	2,828	2,77E-04	4,84E-02	ADAMTS1,ADAMTS4,ADARB1,ATP1A1,BHLHE40,CALD1,CCL3,CCN2,CDK7,CIRBP,DBP,EMB,ENY2,ERAP1,FABP4,FAP,FKBP3,FMO1,FOSB,FOSL1,FZD7,GCNT1,GPR160,GPR34,HERPUD1,HMGB1,HMGB2,JAZF1,JUNB,KDM6B,LAP3,LMO2,LMOD1,LYZ,MLH1,MT-ATP6,MT-ND1,MT-ND2,MT-ND3,MT-ND4,MYOD1,NDUFA1,NDUFA5,NDUFB3,NEXN,NFIB,OGN,PAK1,PDPN,PLCD1,POLR3A,POMP,PSMA3,PSMC6,RBM3,RPS13,RYR3,SCN5A,SESN2,SF3B3,SLC2A3,SMC2,SPARCL1,SRP19,STIP1,TEAD3,TMSB10/T…	72 (41)	37
TRAF2	enzyme	Jnk,MAP2K1,Map3k7,MAP3K8,MAPK8,NFkB (complex),P38 MAPK,RELA,SREBF1,STAT3,STAT5a/b,TRAF2	2	MO	2,746	6,54E-04	3,59E-02	ARG2,BHLHE40,BHLHE41,CAV1,CCL3,CYP11A1,DBP,ERAP1,FABP4,FOSB,FOSL1,GPR160,GPR34,HSPA1L,IRF2BPL,MLLT3,MT-ATP6,MT-CO2,MT-ND1,MT-ND2,MT-ND3,MT-ND4,SESN2,SLC2A3,STAR,STIP1	26 (12)	12
SIRT3	enzyme	SIRT3	1	MO	2,646	1,10E-06	1,00E-04	CYP11A1,MT-ATP6,MT-CO2,MT-ND1,MT-ND2,MT-ND3,MT-ND4	7 (1)	1
PKIA	other	CREB1,Pka,PKIA	2	MO	2,646	4,65E-03	3,22E-02	BHLHE40,CCN2,CYP11A1,FOSB,JUNB,SLC2A3,STAR	7 (3)	2
ROR2	kinase	AR,CAV1,CHUK,Creb,CTNNB1,EGFR,EIF4E,FOS,IKBKB,INPP5D,IRF3,ITGB1,Jnk,JUN,MAP2K1/2,Map3k7,Mapk,MAPK1,MAPK8,MAPK9,MKNK1,MMP12,MTOR,MYC,NFE2L2,NFkB (complex),PRKAA1,PRKAA2,PRKCD,Rac,RAC1,RB1,RICTOR,ROR2,SHC1,Smad2/3,SP1,SRC,STAT3,STAT5a/b,STAT6,SYK,TP53	3	MO	2,630	1,45E-04	2,34E-02	ADAMTS1,BCOR,BHLHE40,CCL3,CCN2,DBP,DEDD2,EIF2S2,EMB,FABP4,FAP,FKBP3,FMO1,FOSB,FOSL1,FZD7,GCNT1,GPR34,GRAMD1B,HERPUD1,HMGB1,HMGB2,KDM6B,LMOD1,LSM3,LUC7L3,LYZ,METAP2,MLH1,MLLT3,MMP15,MT-ATP6,MT-ND1,MT-ND2,MT-ND3,MT-ND4,MYH4,NAV2,NDUFA1,NDUFA5,NDUFB3,NEXN,NFIB,OGN,PAK1,PDPN,PLCD1,POMP,PSMA3,PSMC6,RARRES1,RBM3,RPL36AL,RYR3,SCN5A,SELP,SESN2,SF3B3,SLC2A3,SMC2,SPARCL1,SRP19,STAT3,TEAD3,TMSB10/TMSB4X,TRI…	70 (43)	41
WBP2	transcription regulator	Akt,AR,CASP3,GATA1,HIF1A,IKBKB,Jnk,JUN,MAPK8,MMP12,MTOR,NFE2,NFE2L2,NFkB (complex),P38 MAPK,Pka,RICTOR,Smad2/3,SP1,STAT6,TP53,WBP2	3	MO	2,540	2,92E-04	4,88E-02	ALPK2,ARG2,ATP1A1,BHLHE40,CCL3,CCN2,CDK7,DBP,EMB,ERAP1,FABP4,FKBP3,FMO1,FOSB,FOSL1,GCNT1,GPR160,GPR34,HMGB1,HMGB2,HSD11B1,JAZF1,JUNB,KDM6B,LMO2,LMOD1,LYZ,MLH1,MT-CO2,MT-ND1,MYOD1,NDUFA1,NDUFA5,NDUFB3,NEXN,OGN,PAK1,PLCD1,POMP,PSMA3,PSMC6,RBM3,RPS13,RYR3,SCN5A,SELP,SESN2,SF3B3,SMC2,SNRPB2,SPARCL1,SRP19,STAR,STAT3,STIP1,TEAD3,TEF,TMA7,TMSB10/TMSB4X,UQCRB,XPO5,ZFP36L1	62 (22)	22
LHCGR	G-protein coupled receptor	ERK1/2,LHCGR	2	MO	2,333	1,92E-03	2,35E-02	ADAMTS1,CCL3,CCN2,CYP11A1,FABP4,FOSB,FOSL1,JUNB,STAR	9 (2)	2
T-type Calcium Channel	complex	ERK1/2,PRKCA,T-type Calcium Channel	2	MO	2,333	2,89E-03	3,26E-02	CCL3,CCN2,FABP4,FOSB,FOSL1,JUNB,SELP,STAR,USP8	9 (3)	2
PIAS3	transcription regulator	AR,Jnk,PAK1,PIAS3,RAC1,STAT3	2	MO	2,236	1,13E-03	4,32E-02	CCL3,CYP11A1,EMB,FABP4,FOSB,FOSL1,JUNB,LMOD1,MT-ATP6,MT-CO2,MT-ND1,MT-ND2,MT-ND3,MT-ND4,MYOD1,PAK1,SCN5A,STAR,STAT3,TEAD3	20 (6)	5
CCL3	cytokine	CCL3,RAC1,Rock	2	MO	2,236	9,48E-03	4,30E-02	CCN2,FABP4,FOSL1,PAK1,STAT3	5 (3)	2
TAB1	enzyme	26s Proteasome,CEBPB,EGFR,GATA1,HIF1A,Hsp27,HTT,IKK (complex),Jnk,JUN,KAT5,Map3k7,MAP3K7,MAP3K8,MAPK14,MAPK8,MAPK9,MAPKAPK2,MDM2,MITF,MKNK1,NFE2,NFE2L2,NFkB (complex),NFKB1,NR3C1,P38 MAPK,PGR,PPARGC1A,PRKAA,PRKAA1,PRKAA2,RB1,RICTOR,SHC1,Smad2/3,SREBF1,SRF,STAT1,STAT3,STAT5a/b,STAT6,TAB1,TGFB1,TP53,TP63	3	MO	2,224	1,70E-04	4,05E-02	ADAMTS1,ADAMTS4,ADARB1,ARG2,ATP1A1,ATRX,BHLHE40,BHLHE41,CCL3,CCN2,CCR10,CDK7,CIRBP,COX6C,DBP,ERAP1,FABP4,FAP,FKBP3,FMO1,FOSB,FOSL1,GCNT1,GPR34,GRM2,GTF2H5,HERPUD1,HMGB1,HMGB2,HSD11B1,HSPA1L,IRF2BPL,JAZF1,KDM6B,LMO2,LSM3,LUC7L3,LYZ,METAP2,MLH1,MLLT3,MT-ND2,MT-ND4,MYH4,NDUFA1,NDUFA5,NDUFB3,NEXN,NFIB,PDCD10,PDPN,PFDN1,PGLYRP1,PLCD1,POMP,PSMA3,PSMC6,RBM3,RPS13,RYR3,SELP,SESN2,SF3B3,SMC2,SNRPB2,SRP19,…	73 (46)	40
RALBP1	enzyme	AMPK,CHUK,EIF2AK3,ERN1,JUN,MAP2K1,MAP2K4,Map3k7,MAP3K8,MAPK1,Mek,MKNK1,MYC,NFkB (complex),PRKAA2,Rac,RALBP1,RB1,VASP	3	MO	2,160	7,75E-04	4,78E-02	ADAMTS1,ATP1A1,BCOR,BHLHE40,CDK7,CREB3L2,DBP,EIF2S2,FAP,GPR160,GPR34,GRAMD1B,HSPA1L,IRF2BPL,JUNB,LAP3,MLLT3,MT-ATP6,MT-CO2,MT-ND1,MYH4,NDUFA5,NFIB,NOS1,OGN,OSBP,PLCD1,RARRES1,RPL36AL,RPS13,RYR3,SCN5A,SELP,SF3B3,SLC2A3,SNRPB2,SRP19,STAR,STAT3,TRIM32,XPO5,ZFP36L1	42 (19)	17
IL3	cytokine	CREB1,ERK1/2,IL3,JAK2,RAC1,SHC1,STAT5a/b	2	MO	2,138	1,24E-03	2,47E-02	BHLHE40,CCL3,CCN2,FABP4,FOSB,FOSL1,HMGB2,JUNB,MS4A2,PAK1,RBM3,SLC2A3,STAT3,STIP1	14 (7)	7
PDGF BB	complex	PDGF BB	1	MO	2,121	1,83E-04	2,60E-03	BHLHE40,CCN2,FOSB,JUNB,KLHL21,RYR3,SLC2A3,ZFP36L1	8 (1)	1
DAPP1	other	DAPP1,ERK,Jnk,MAP2K1,MAP2K1/2	2	MO	2,111	2,66E-03	4,51E-02	ARG2,CCL3,CCN2,CYP11A1,FABP4,FOSB,FOSL1,HERPUD1,JUNB,PDK4,STAR	11 (5)	4
FLCN	other	Esrra,FLCN,MTORC1,PPARGC1A,PRKAA	2	MO	2,000	6,78E-05	2,20E-03	ATP1A1,COX6C,CYP11A1,FABP4,HSD11B1,MMP15,MT-ATP6,MT-CO2,MT-ND1,MT-ND2,NDUFA5,OGN,PDK4,SESN2,SPARCL1,STAR	16 (5)	5
FLCN	other	FLCN	1	MO	2,000	1,07E-03	3,60E-03	MT-ATP6,MT-CO2,MT-ND1,MT-ND2	4 (1)	1
BMP6	growth factor	BMP6	1	MO	2,000	2,59E-03	1,51E-02	CCN2,CYP11A1,FOSL1,STAR	4 (1)	1
MAP2K1/2	group	MAP2K1/2	1	MO	2,000	9,59E-03	3,35E-02	ARG2,CCN2,FOSL1,HERPUD1	4 (1)	1
MAP2K1	kinase	MAP2K1	1	MO	2,000	1,01E-02	4,35E-02	CCN2,CYP11A1,FOSL1,STAR	4 (1)	1
CLIC4	ion channel	CLIC4,RAC1,RHOA	2	MO	2,000	1,19E-02	3,24E-02	FOSL1,PAK1,STAR,STAT3	4 (3)	2
MYRF	transcription regulator	MYRF	1	MO	2,000	1,38E-02	2,73E-02	CCN2,JUNB,KLHL21,PDK4	4 (1)	1
SPAG1	other	AMPK,Mapk,SPAG1	2	MO	2,000	1,75E-02	4,54E-02	DBP,MT-ATP6,MT-CO2,MT-ND1	4 (3)	2
ALKBH1	enzyme	ALKBH1	1	MA	-2,000	2,12E-06	1,00E-04	MT-ATP6,MT-CO2,MT-ND2,MT-ND4	4 (1)	1
NSUN3	enzyme	NSUN3	1	MA	-2,000	2,12E-06	1,00E-04	MT-ATP6,MT-CO2,MT-ND2,MT-ND4	4 (1)	1
CAB39L	kinase	CAB39L	1	MA	-2,000	1,63E-03	2,10E-03	COX6C,NDUFA1,NDUFB3,UQCRB	4 (1)	1
PRKAB1	kinase	AMPK,FOXO3,PRKAA1,PRKAA2,PRKAB1	2	MA	-2,111	3,41E-03	3,00E-02	CAV1,CCN2,FABP4,FOSB,JUNB,MT-ATP6,MT-CO2,MT-ND1,NFIB,NOS1,ZFP36L1	11 (5)	4
DUSP14	phosphatase	AMPK,AR,CCND1,CEBPB,CHUK,Creb,DUSP14,EGFR,EIF4E,ERK,estrogen receptor,FOS,HIF1A,HTT,IKBKB,IKK (complex),IRF3,Jnk,JUN,Map3k7,MAP3K7,MAPK8,MAPK9,MMP12,NFE2L2,NFkB (complex),NOS2,PRKAA1,PRKAA2,RICTOR,RUNX2,RXRA,SHC1,Smad2/3,SREBF1,STAT3,STAT6,TAB1,TNFRSF1A,TP53	3	MA	-2,151	2,60E-04	4,44E-02	ADAMTS4,AHI1,ATP1A1,BHLHE40,BHLHE41,CALD1,CCL3,CCN2,CDK7,CIRBP,DBP,DEDD2,EMB,ERAP1,FABP4,FKBP3,FMO1,FOSB,FOSL1,GCNT1,GPR160,GPR34,GRM2,HERPUD1,HMGB1,HMGB2,HSPA1L,JUNB,KDM6B,LMO2,LMOD1,LSM3,LUC7L3,METAP2,MLH1,MLLT3,MMP15,MT-ATP6,MT-ND2,MT-ND3,MT-ND4,NAV2,NDUFA1,NDUFA5,NDUFB3,NEXN,NFIB,OGN,PDK4,PDPN,PLCD1,POMP,PSMA3,PSMC6,RBM3,RPS13,RYR3,SCN5A,SESN2,SF3B3,SMC2,SNRPB2,SPARCL1,SRP19,STIP1,TEAD3,TMSB1…	70 (40)	36
PPARGC1B	transcription regulator	PPARGC1B	1	MA	-2,236	2,11E-04	1,80E-03	MT-ATP6,MT-CO2,MT-ND1,MT-ND2,PDK4	5 (1)	1
ABHD5	enzyme	ABHD5,AMPK,MTORC1	2	MA	-2,236	6,94E-03	2,42E-02	CYP11A1,MT-ATP6,MT-CO2,MT-ND1,PDK4	5 (3)	3
ITLN1	other	AMPK,ERK1/2,ITLN1	2	MA	-2,333	2,56E-03	2,79E-02	CCL3,CCN2,FABP4,FOSB,FOSL1,JUNB,MT-ATP6,MT-CO2,MT-ND1	9 (3)	2
DAP3	other	DAP3	1	MA	-2,449	8,73E-09	1,00E-04	MT-ATP6,MT-CO2,MT-ND1,MT-ND2,MT-ND3,MT-ND4	6 (1)	1
RSU1	other	RAC1,RHOA,Rock,RSU1	2	MA	-2,449	5,48E-04	3,30E-03	CCN2,FABP4,FOSL1,PAK1,STAR,STAT3	6 (4)	3
LONP1	peptidase	LONP1	1	MA	-2,646	3,84E-06	1,00E-04	GARS1,MT-ATP6,MT-CO2,MT-ND1,MT-ND2,MT-ND3,MT-ND4	7 (1)	1
BACE1	peptidase	BACE1,CREB1,Pka	2	MA	-2,646	5,17E-03	3,41E-02	BHLHE40,CCN2,CYP11A1,FOSB,JUNB,SLC2A3,STAR	7 (3)	2
TXN	enzyme	AR,CASP8,CHUK,Creb,CREB1,CTNNB1,EGFR,EGR1,EIF4E,ERBB3,ERK1/2,estrogen receptor,GATA1,HIF1A,IKBKB,IRF3,IRF8,JAK1,JAK2,Jnk,JUN,MAP2K1/2,MAP3K8,MAPK8,MKNK1,MMP12,NFE2L2,NFkB (complex),NFKB1,PARP1,PGR,PRKAA1,PTPN6,RAC1,RARA,RICTOR,RPS6KA1,SHC1,Smad2/3,STAT1,STAT3,STAT5B,SYK,TP53,TXN	3	MA	-3,064	1,85E-04	4,17E-02	ADARB1,ARG2,BCOR,BHLHE40,CCL3,CCN2,CDK7,DBP,DEDD2,EMB,EMP2,ENY2,ERAP1,FABP4,FMO1,FMO2,FOSB,FOSL1,FZD7,GCNT1,GPR160,GPR34,HERPUD1,HMGB1,HMGB2,HSPA1L,IRF2BPL,JAZF1,JUNB,LMO2,LMOD1,LYZ,MLH1,MMP15,MT-ATP6,MT-CO2,MT-ND2,MT-ND3,MT-ND4,NAV2,NDUFA1,NDUFA5,NDUFB3,NEXN,NFIB,OGN,OMD,PAK1,PFDN1,POMP,PSMA3,PSMC6,RBM3,RPS13,RYR3,SCN5A,SESN2,SF3B3,SMC2,SNRPB2,SPARCL1,SRP19,STAT3,TEAD3,TMSB10/TMSB4X,TP53BP2,TRIM…	72 (45)	41

## Sheet: Diet comparison Causal network
Master Regulator	Molecule Type	Participating regulators	Depth	Predicted Activation	Activation z-score	p-value of overlap	Network bias-corrected p-value	Target Molecules in Dataset	Causal network	Target-connected regulators
Hspa1b	other	ERK,HDAC2,Hspa1b,Jnk	2	MO	2,000	1,52E-04	3,40E-03	BCL6,DIO3,TNFRSF12A,TNFRSF19	4 (4)	3
SLC39A10	transporter	Akt,ERK,SLC39A10,SYK	2	MO	2,000	7,57E-04	1,74E-02	ARID5A,BCL6,BMPR1B,DIO3	4 (4)	3
FCGR1A	transmembrane receptor	FCGR1A,Jnk,P38 MAPK,SYK	2	MA	-2,000	9,57E-04	2,12E-02	ARID5A,BMPR1B,DIO3,TNFRSF12A	4 (4)	3
CD74	transmembrane receptor	Akt,CD74,P38 MAPK,SYK	2	MA	-2,000	1,67E-03	3,69E-02	ARID5A,BCL6,BMPR1B,DIO3	4 (4)	3
RAC2	enzyme	Akt,Jnk,MAPK14,P38 MAPK,RAC2	2	MA	-2,000	1,79E-03	4,30E-02	BCL6,DIO3,PPARGC1B,TNFRSF12A	4 (5)	4
FGR	kinase	Akt,FGR,Jnk,MAPK14,MAPK8,SYK	2	MA	-2,236	6,87E-04	3,30E-02	ARID5A,BCL6,BMPR1B,PPARGC1B,TNFRSF12A	5 (6)	5
